# Supplementary material for: Function predicts how people treat their dogs in a global sample
Source: Sci Rep. 2023 Mar 27;13:4954. doi: 10.1038/s41598-023-31938-5 (PMC10042878; doi:10.1038/s41598-023-31938-5)
Supplement: Supplementary file 4 — Supplementary Information 4. [file 41598_2023_31938_MOESM4_ESM.xlsx]

## Sheet: Alldata
v0.2.socName	v0.3.soc_ID	SCCS_id	SCCS_name	v0.7.xd_id	v2.1.hunt	v2.2.defense	v2.3.guardHerds	v2.4.herding	v2.5.sled	v2.6.pack	v2.7.plaything	v2.8.prestige	v2.9.waste	v2.91.assistance	v2.92.rescue	v2.93.eaten	v2.94.stray	v2.1.hunt_01	v2.2.defense_01	v2.3.guardHerds_01	v2.4.herding_01	v2.5.sled_01	v2.6.pack_01	newcarry	newcarry_01	v3.1.dogsFed	v3.1.dogsFed_01	v5.3.breastfeeding	v5.3.breastfeeding_01	v4.1.indoors	v4.1.indoors_01	v4.2.sleepIndoors	v4.2.sleepIndoors_01	v5.1.grooming	v5.1.grooming_01	v5.2.playing	v5.2.playing_01	v5.4.puppyCare	v5.4.puppyCare_01	v5.6.healthCare	v5.6.healthCare_01	v5.5.training	v5.5.training_01	v7.5.physicalAbuse	v7.5.physicalAbuse_01	v7.1.killed	v7.1.killed_01	v6.1.dogNames	v6.1.dogNames_01
Pawnee	NQ18	SCCS142	Pawnee	xd1240	2	1	0	0	0	3	1	NA	0	0	0	2	NA	1	1	0	0	0	1	3	1	2	1	0	0	0	0	0	0	NA	NA	1	1	NA	NA	NA	NA	2	1	NA	NA	2	1	2	1
Warao	SS18	SCCS162	Warao	xd1335	3	2	0	0	0	0	NA	NA	NA	0	0	NA	NA	1	1	0	0	0	0	0	0	2	1	2	1	NA	NA	NA	NA	NA	NA	NA	NA	NA	NA	2	1	NA	NA	2	1	0	0	NA	NA
Tiv	FF57	SCCS16	Tiv	xd320	3	0	0	0	0	0	1	NA	NA	0	0	0	2	1	0	0	0	0	0	0	0	2	1	0	0	NA	NA	NA	NA	NA	NA	2	1	NA	NA	NA	NA	2	1	2	1	2	1	2	1
Kazakh	RQ02	SCCS65	Kazakh	xd609	0	0	0	1	0	0	NA	NA	NA	0	0	NA	NA	0	0	0	1	0	0	0	0	NA	NA	NA	NA	NA	NA	NA	NA	NA	NA	NA	NA	NA	NA	NA	NA	NA	NA	NA	NA	NA	NA	NA	NA
Irish	ER06	SCCS51	Irish	xd543	2	2	0	2	0	0	2	NA	NA	0	0	NA	NA	1	1	0	1	0	0	0	0	1	1	0	0	2	1	NA	NA	NA	NA	2	1	NA	NA	NA	NA	NA	NA	2	1	0	0	NA	NA
Navajo	NT13	EA: Navaho (Nh3)	Check	xd1279	2	2	1	1	0	0	2	2	2	0	0	NA	2	1	1	1	1	0	0	0	0	1	1	0	0	0	0	0	0	NA	NA	0	0	0	0	1	1	1	1	3	1	3	1	2	1
Shuar	SD09	SCCS169	Shuar	xd1367	3	2	0	0	0	0	NA	NA	NA	0	0	NA	NA	1	1	0	0	0	0	0	0	2	1	2	1	3	1	3	1	NA	NA	NA	NA	2	1	2	1	2	1	2	1	0	0	NA	NA
Tuareg	MS25	SCCS41	Tuareg Ahaggar	xd506	3	2	3	2	0	0	NA	NA	NA	0	0	NA	NA	1	1	1	1	0	0	0	0	1	1	0	0	NA	NA	NA	NA	NA	NA	NA	NA	NA	NA	NA	NA	NA	NA	2	1	2	1	NA	NA
Saami	EP04	SCCS52	Sami	xd544	2	2	2	3	0	0	2	NA	NA	0	0	0	NA	1	1	1	1	0	0	0	0	3	1	0	0	2	1	2	1	NA	NA	3	1	1	1	2	1	3	1	2	1	2	1	3	1
Aymara	SF05	SCCS172	Aymara	xd1375	0	2	0	0	0	0	2	NA	2	0	0	NA	NA	0	1	0	0	0	0	0	0	1	1	0	0	NA	NA	NA	NA	NA	NA	2	1	NA	NA	NA	NA	NA	NA	0	0	0	0	NA	NA
Gros Ventre	NQ13	SCCS140	Gros Ventre	xd1208	0	0	0	0	0	0	NA	NA	NA	0	0	2	NA	0	0	0	0	0	0	0	0	NA	NA	0	0	0	0	0	0	NA	NA	NA	NA	NA	NA	NA	NA	NA	NA	NA	NA	2	1	NA	NA
Chukchee	RY02	SCCS121	Chukchi	xd631	2	0	0	0	3	2	NA	NA	NA	0	0	2	NA	1	0	0	0	1	1	3	1	2	1	0	0	2	1	1	1	NA	NA	NA	NA	NA	NA	0	0	2	1	2	1	2	1	3	1
Kaska	ND12	SCCS129	Kaska	xd1056	2	0	0	0	0	2	NA	NA	NA	0	0	NA	NA	1	0	0	0	0	1	2	1	2	1	0	0	1	1	0	0	NA	NA	NA	NA	1	1	1	1	1	1	2	1	0	0	3	1
Wayuu	SC13	SCCS159	Wayuu	xd1331	NA	NA	NA	NA	NA	NA	NA	NA	NA	NA	NA	NA	NA	NA	NA	NA	NA	NA	NA	NA	NA	NA	NA	NA	NA	NA	NA	NA	NA	NA	NA	NA	NA	NA	NA	NA	NA	NA	NA	NA	NA	NA	NA	NA	NA
Khalkha	AH01	SCCS66	Khalka	xd611	2	2	2	0	0	0	NA	NA	NA	0	0	NA	2	1	1	1	0	0	0	0	0	NA	NA	0	0	NA	NA	NA	NA	NA	NA	NA	NA	NA	NA	NA	NA	NA	NA	NA	NA	NA	NA	NA	NA
Kung	FX10	SCCS2	!Kung	xd1	3	0	0	0	0	0	NA	NA	NA	0	0	0	NA	1	0	0	0	0	0	0	0	2	1	0	0	NA	NA	NA	NA	NA	NA	NA	NA	NA	NA	0	0	2	1	NA	NA	1	1	NA	NA
Mbuti	FO04	SCCS13	Mbuti	xd5	2	0	0	0	0	0	NA	NA	NA	0	0	NA	NA	1	0	0	0	0	0	0	0	NA	NA	0	0	NA	NA	NA	NA	NA	NA	NA	NA	NA	NA	NA	NA	NA	NA	3	1	NA	NA	NA	NA
Spanish Basque	EX08	SCCS50	Spanish Basques	xd535	3	0	0	0	0	0	NA	NA	NA	0	0	NA	NA	1	0	0	0	0	0	0	0	2	1	0	0	NA	NA	NA	NA	NA	NA	NA	NA	NA	NA	NA	NA	2	1	0	0	0	0	3	1
Semang	AN07	SCCS77	Semang	xd725	1	2	0	0	0	0	2	NA	2	0	0	0	NA	1	1	0	0	0	0	0	0	NA	NA	0	0	NA	NA	NA	NA	NA	NA	2	1	NA	NA	NA	NA	NA	NA	NA	NA	0	0	3	1
Somali	MO04	EA: Esa (Ca10)	Check	xd416	1	1	2	0	0	0	NA	NA	NA	0	0	NA	NA	1	1	1	0	0	0	0	0	NA	NA	0	0	NA	NA	NA	NA	NA	NA	NA	NA	NA	NA	NA	NA	1	1	NA	NA	NA	NA	NA	NA
Comanche	NO06	SCCS147	Comanche	xd1222	0	2	0	0	0	0	3	2	2	0	0	0	NA	0	1	0	0	0	0	0	0	2	1	0	0	NA	NA	NA	NA	NA	NA	3	1	2	1	NA	NA	2	1	0	0	0	0	NA	NA
Tiwi	OI20	SCCS90	Tiwi	xd778	2	0	0	0	0	0	NA	NA	NA	0	0	NA	NA	1	0	0	0	0	0	0	0	NA	NA	0	0	NA	NA	NA	NA	NA	NA	NA	NA	2	1	NA	NA	2	1	NA	NA	0	0	3	1
Basseri	MA10	SCCS58	Basseri	xd605	0	2	0	0	0	0	NA	NA	NA	0	0	NA	NA	0	1	0	0	0	0	0	0	NA	NA	0	0	NA	NA	NA	NA	NA	NA	NA	NA	NA	NA	NA	NA	NA	NA	NA	NA	NA	NA	NA	NA
Aweikoma	SM03	SCCS180	Aweikoma	xd1411	2	0	0	0	0	0	0	NA	NA	0	0	NA	NA	1	0	0	0	0	0	0	0	0	0	0	0	NA	NA	NA	NA	NA	NA	0	0	NA	NA	NA	NA	NA	NA	2	1	2	1	NA	NA
Northern Aranda	OI08	SCCS91	Northern Aranda	xd772	2	1	0	0	0	0	3	NA	NA	0	0	NA	NA	1	1	0	0	0	0	0	0	2	1	2	1	3	1	3	1	NA	NA	3	1	NA	NA	2	1	NA	NA	0	0	0	0	NA	NA
Toda	AW60	SCCS61	Toda	xd680	NA	NA	NA	NA	NA	NA	NA	NA	NA	NA	NA	NA	NA	NA	NA	NA	NA	NA	NA	NA	NA	NA	NA	NA	NA	NA	NA	NA	NA	NA	NA	NA	NA	NA	NA	NA	NA	NA	NA	NA	NA	NA	NA	NA	NA
Yahgan	SH06	SCCS186	Yahgan	xd1383	2	2	0	0	0	0	0	NA	NA	0	0	0	NA	1	1	0	0	0	0	0	0	1	1	1	1	NA	NA	NA	NA	NA	NA	0	0	NA	NA	0	0	1	1	2	1	0	0	NA	NA
Havasupai	NT14	SCCS150	Havasupai	xd1163	2	0	0	0	0	0	2	NA	NA	0	0	0	NA	1	0	0	0	0	0	0	0	NA	NA	0	0	NA	NA	NA	NA	NA	NA	2	1	NA	NA	NA	NA	NA	NA	2	1	0	0	3	1
Vedda	AX05	SCCS80	Vedda	xd690	2	2	0	0	0	0	NA	NA	NA	0	0	NA	NA	1	1	0	0	0	0	0	0	NA	NA	0	0	NA	NA	NA	NA	NA	NA	NA	NA	NA	NA	NA	NA	2	1	NA	NA	NA	NA	NA	NA
Kapauku	OJ29	EA: Chekiang (Ed15b)	Check	xd643	0	0	0	0	0	0	NA	NA	NA	0	0	NA	NA	0	0	0	0	0	0	0	0	NA	NA	NA	NA	NA	NA	NA	NA	NA	NA	NA	NA	NA	NA	NA	NA	NA	NA	NA	NA	NA	NA	NA	NA
Manus	OM06	SCCS94	Mee	xd785	2	0	0	0	0	0	NA	NA	NA	0	0	NA	NA	1	0	0	0	0	0	0	0	NA	NA	0	0	NA	NA	NA	NA	NA	NA	NA	NA	NA	NA	NA	NA	2	1	3	1	NA	NA	0	0
Nivkh	RX02	SCCS119	Nivkh	xd617	NA	NA	NA	NA	3	2	NA	3	NA	NA	NA	2	NA	NA	NA	NA	NA	1	1	3	1	2	1	NA	NA	2	1	NA	NA	NA	NA	NA	NA	NA	NA	3	1	2	1	NA	NA	3	1	NA	NA
Khoi	FX13	SCCS1	Nama	xd3	2	2	2	0	0	0	NA	NA	NA	0	0	NA	NA	1	1	1	0	0	0	0	0	NA	NA	0	0	NA	NA	NA	NA	NA	NA	NA	NA	NA	NA	0	0	NA	NA	NA	NA	NA	NA	NA	NA
Garo	AR05	SCCS69	Garo	xd696	0	2	0	0	0	0	2	NA	NA	0	0	3	NA	0	1	0	0	0	0	0	0	2	1	0	0	3	1	3	1	NA	NA	2	1	NA	NA	NA	NA	NA	NA	NA	NA	2	1	NA	NA
Guaran√≠	SM04	SCCS181	Cayua	xd1408	2	0	0	0	0	0	NA	NA	NA	0	0	NA	NA	1	0	0	0	0	0	0	0	NA	NA	0	0	NA	NA	NA	NA	NA	NA	NA	NA	NA	NA	NA	NA	2	1	NA	NA	NA	NA	NA	NA
Talamancans	SA19	SCCS157	Bribri	xd1321	2	0	0	0	0	0	NA	NA	NA	0	0	NA	NA	1	0	0	0	0	0	0	0	2	1	0	0	NA	NA	NA	NA	NA	NA	NA	NA	NA	NA	NA	NA	NA	NA	NA	NA	NA	NA	NA	NA
Mende	FC07	SCCS20	Mende	xd230	NA	NA	NA	NA	NA	NA	NA	NA	NA	NA	NA	NA	NA	NA	NA	NA	NA	NA	NA	NA	NA	NA	NA	NA	NA	NA	NA	NA	NA	NA	NA	NA	NA	NA	NA	NA	NA	NA	NA	NA	NA	NA	NA	NA	NA
Shilluk	FJ23	SCCS31	Shilluk	xd380	2	NA	NA	NA	NA	NA	NA	NA	NA	NA	NA	NA	NA	1	NA	NA	NA	NA	NA	NA	NA	0	0	0	0	NA	NA	NA	NA	NA	NA	NA	NA	NA	NA	NA	NA	NA	NA	NA	NA	NA	NA	NA	NA
Iban	OC06	SCCS85	Iban	xd750	2	0	0	0	0	0	NA	NA	NA	0	0	NA	NA	1	0	0	0	0	0	0	0	1	1	0	0	2	1	NA	NA	NA	NA	NA	NA	NA	NA	NA	NA	NA	NA	2	1	NA	NA	2	1
Gond	AW32	SCCS60	Madia	xd679	2	2	0	0	0	0	NA	NA	NA	0	0	0	NA	1	1	0	0	0	0	0	0	NA	NA	0	0	NA	NA	NA	NA	NA	NA	NA	NA	NA	NA	NA	NA	2	1	0	0	1	1	NA	NA
Saramaka	SR15	SCCS165	Saramaccan	xd1349	2	2	0	0	0	0	NA	NA	NA	0	0	NA	NA	1	1	0	0	0	0	0	0	NA	NA	0	0	NA	NA	0	0	NA	NA	NA	NA	NA	NA	NA	NA	2	1	0	0	0	0	2	1
Orokaiva	OJ23	SCCS92	Orokaiva	xd823	3	0	0	0	0	0	1	NA	NA	0	0	2	NA	1	0	0	0	0	0	0	0	2	1	0	0	NA	NA	0	0	NA	NA	1	1	NA	NA	NA	NA	NA	NA	NA	NA	2	1	NA	NA
Huichol	NU19	SCCS152	Huichol	xd1288	2	2	0	0	0	0	NA	NA	2	0	0	NA	NA	1	1	0	0	0	0	0	0	1	1	0	0	NA	NA	NA	NA	NA	NA	NA	NA	NA	NA	1	1	NA	NA	NA	NA	NA	NA	3	1
Yi	AE04	SCCS67	Lolo	xd645	0	2	0	0	0	0	NA	NA	NA	0	0	NA	NA	0	1	0	0	0	0	0	0	NA	NA	0	0	NA	NA	NA	NA	NA	NA	NA	NA	NA	NA	NA	NA	NA	NA	NA	NA	NA	NA	NA	NA
Bambara	FA08	SCCS22	Bambara	xd244	0	2	0	0	0	0	NA	NA	NA	0	0	NA	NA	0	1	0	0	0	0	0	0	NA	NA	0	0	NA	NA	NA	NA	NA	NA	NA	NA	NA	NA	NA	NA	NA	NA	NA	NA	2	1	NA	NA
Babylonians	MH07	SCCS45	Babylonians	xd590	NA	NA	NA	NA	NA	NA	NA	NA	NA	NA	NA	NA	NA	NA	NA	NA	NA	NA	NA	NA	NA	2	1	0	0	0	0	0	0	NA	NA	NA	NA	NA	NA	NA	NA	NA	NA	NA	NA	NA	NA	NA	NA
Tallensi	FE11	SCCS23	Tallensi	xd277	2	0	0	0	0	0	2	NA	3	0	0	2	NA	1	0	0	0	0	0	0	0	NA	NA	0	0	NA	NA	NA	NA	NA	NA	2	1	NA	NA	NA	NA	NA	NA	NA	NA	2	1	2	1
Cambodians	AM04	SCCS75	Ancient Khmer	xd722	0	2	0	0	0	0	2	NA	2	0	0	NA	NA	0	1	0	0	0	0	0	0	0	0	0	0	NA	NA	NA	NA	NA	NA	2	1	NA	NA	NA	NA	NA	NA	NA	NA	NA	NA	NA	NA
Tanala	FY08	SCCS81	Tanala	xd689	2	0	0	0	0	0	NA	NA	NA	0	0	0	NA	1	0	0	0	0	0	0	0	NA	NA	0	0	NA	NA	NA	NA	NA	NA	NA	NA	NA	NA	NA	NA	NA	NA	NA	NA	NA	NA	NA	NA
Uttar Pradesh	AW19	SCCS63	Uttar Pradesh	xd663	0	0	0	0	0	0	NA	NA	2	0	0	NA	3	0	0	0	0	0	0	0	0	0	0	0	0	NA	NA	NA	NA	0	0	NA	NA	0	0	0	0	0	0	NA	NA	0	0	NA	NA
Turks	MB01	SCCS47	Turks	xd581	NA	2	NA	NA	NA	NA	NA	NA	NA	0	0	NA	2	NA	1	NA	NA	NA	NA	NA	NA	NA	NA	0	0	NA	NA	NA	NA	NA	NA	NA	NA	NA	NA	2	1	NA	NA	NA	NA	2	1	NA	NA
Aztecs	NU07	SCCS153	Aztec	xd1301	0	2	0	0	0	0	NA	NA	NA	0	0	3	NA	0	1	0	0	0	0	0	0	NA	NA	0	0	NA	NA	NA	NA	NA	NA	NA	NA	NA	NA	NA	NA	NA	NA	NA	NA	3	1	NA	NA
Kurds	MA11	SCCS57	Kurd	xd576	2	3	2	2	0	0	2	NA	NA	0	0	NA	3	1	1	1	1	0	0	0	0	1	1	0	0	NA	NA	NA	NA	NA	NA	2	1	NA	NA	NA	NA	NA	NA	0	0	0	0	NA	NA
Aleut	NA06	SCCS123	Aleut	xd1067	0	0	0	1	0	0	2	NA	NA	0	0	NA	NA	0	0	0	1	0	0	0	0	1	1	0	0	NA	NA	NA	NA	NA	NA	2	1	NA	NA	NA	NA	NA	NA	2	1	2	1	NA	NA
Yurok	NS31	SCCS134	Yurok	xd1101	NA	1	NA	NA	NA	NA	NA	NA	NA	NA	NA	NA	NA	NA	1	NA	NA	NA	NA	NA	NA	NA	NA	0	0	NA	NA	NA	NA	NA	NA	NA	NA	NA	NA	NA	NA	NA	NA	NA	NA	NA	NA	NA	NA
Island Carib	ST13	SCCS161	Callinago	xd1326	2	0	0	0	0	0	NA	NA	NA	0	0	NA	NA	1	0	0	0	0	0	0	0	0	0	0	0	NA	NA	NA	NA	NA	NA	NA	NA	NA	NA	NA	NA	NA	NA	NA	NA	NA	NA	NA	NA
Eastern Apache	NT08	SCCS148	Chiricahua	xd1259	2	2	0	2	0	0	NA	NA	NA	0	0	NA	NA	1	1	0	1	0	0	0	0	2	1	0	0	NA	NA	NA	NA	NA	NA	NA	NA	NA	NA	2	1	2	1	NA	NA	2	1	2	1
Tupinamba	SO09	SCCS177	Tupinamb√°	xd1416	2	0	0	0	0	0	NA	NA	NA	0	0	NA	NA	1	0	0	0	0	0	0	0	NA	NA	2	1	NA	NA	NA	NA	NA	NA	NA	NA	2	1	NA	NA	2	1	NA	NA	NA	NA	NA	NA
Ojibwa	NG06	SCCS127	Northern Saulteaux	xd1049	2	2	0	0	0	0	2	NA	NA	0	0	2	NA	1	1	0	0	0	0	0	0	1	1	0	0	1	1	NA	NA	NA	NA	2	1	NA	NA	NA	NA	2	1	1	1	2	1	1	1
Maori	OZ04	SCCS104	M?ori	xd891	1	0	0	0	0	0	NA	NA	NA	0	0	2	NA	1	0	0	0	0	0	0	0	NA	NA	0	0	NA	NA	NA	NA	NA	NA	NA	NA	NA	NA	NA	NA	NA	NA	NA	NA	2	1	3	1
Canela	SO08	SCCS176	Canela	xd1412	1	0	0	0	0	0	0	NA	NA	0	0	NA	NA	1	0	0	0	0	0	0	0	1	1	0	0	2	1	2	1	NA	NA	0	0	NA	NA	NA	NA	NA	NA	1	1	NA	NA	NA	NA
Nenets	RU41	SCCS53	Yurak-Samoyeds	xd632	2	0	0	3	3	NA	NA	NA	NA	0	0	NA	NA	1	0	0	1	1	NA	3	1	0	0	0	0	NA	NA	NA	NA	NA	NA	NA	NA	NA	NA	NA	NA	NA	NA	NA	NA	NA	NA	2	1
Maasai	FL12	SCCS34	Maasi	xd395	2	2	2	1	0	0	NA	NA	2	0	0	NA	NA	1	1	1	1	0	0	0	0	2	1	0	0	NA	NA	NA	NA	NA	NA	NA	NA	NA	NA	NA	NA	2	1	NA	NA	0	0	NA	NA
Lepcha	AK05	SCCS68	Lepcha	xd655	2	3	0	0	0	0	NA	NA	3	0	0	NA	2	1	1	0	0	0	0	0	0	3	1	0	0	1	1	0	0	NA	NA	NA	NA	NA	NA	NA	NA	NA	NA	0	0	2	1	2	1
Burmans	AP04	SCCS71	Burmese	xd709	2	2	0	0	0	0	NA	NA	2	0	0	0	3	1	1	0	0	0	0	0	0	NA	NA	0	0	NA	NA	NA	NA	NA	NA	NA	NA	NA	NA	NA	NA	NA	NA	NA	NA	NA	NA	NA	NA
Mundurucu	SQ13	SCCS166	Munduruku	xd1353	3	2	0	0	0	0	2	NA	2	0	0	NA	NA	1	1	0	0	0	0	0	0	1	1	2	1	1	1	2	1	NA	NA	2	1	NA	NA	NA	NA	NA	NA	0	0	0	0	NA	NA
Kuna	SB05	SCCS158	Guna	xd1309	1	2	0	0	0	0	3	NA	NA	0	0	NA	2	1	1	0	0	0	0	0	0	NA	NA	0	0	3	1	2	1	NA	NA	3	1	NA	NA	NA	NA	NA	NA	NA	NA	NA	NA	NA	NA
Copper Inuit	ND08	SCCS124	Copper Inuit	xd1022	3	0	0	0	3	2	0	NA	NA	0	0	NA	NA	1	0	0	0	1	1	3	1	3	1	2	1	2	1	2	1	NA	NA	0	0	3	1	3	1	3	1	1	1	1	1	3	1
Mao	MP19	SCCS32	Mao	xd378	NA	NA	NA	NA	NA	NA	NA	NA	NA	NA	NA	NA	NA	NA	NA	NA	NA	NA	NA	NA	NA	NA	NA	0	0	NA	NA	NA	NA	NA	NA	NA	NA	NA	NA	NA	NA	NA	NA	NA	NA	NA	NA	NA	NA
Kwoma	OJ13	SCCS95	Kwoma	xd788	2	0	0	0	0	0	2	NA	NA	0	0	1	NA	1	0	0	0	0	0	0	0	2	1	0	0	NA	NA	NA	NA	NA	NA	2	1	NA	NA	NA	NA	2	1	NA	NA	NA	NA	3	1
Siwai	ON19	SCCS99	Siuai	xd841	1	0	0	0	0	0	2	NA	NA	0	0	1	NA	1	0	0	0	0	0	0	0	0	0	0	0	2	1	NA	NA	NA	NA	2	1	NA	NA	NA	NA	NA	NA	2	1	NA	NA	NA	NA
Alorese	OF05	SCCS89	Alorese	xd764	NA	NA	NA	NA	NA	NA	NA	NA	NA	NA	NA	NA	NA	NA	NA	NA	NA	NA	NA	NA	NA	NA	NA	NA	NA	NA	NA	NA	NA	NA	NA	NA	NA	NA	NA	NA	NA	NA	NA	NA	NA	NA	NA	NA	NA
Mapuche	SG04	SCCS184	Mapuche	xd1384	2	3	3	0	0	0	0	NA	NA	0	0	NA	NA	1	1	1	0	0	0	0	0	2	1	0	0	0	0	0	0	NA	NA	0	0	NA	NA	NA	NA	3	1	0	0	NA	NA	NA	NA
Nuba	FJ21	SCCS30	Otoro	xd338	1	0	0	0	0	0	NA	NA	NA	0	0	0	NA	1	0	0	0	0	0	0	0	1	1	NA	NA	NA	NA	NA	NA	NA	NA	NA	NA	NA	NA	NA	NA	NA	NA	NA	NA	NA	NA	2	1
Okayama	AB43	SCCS117	Japanese	xd648	2	3	0	0	0	0	NA	NA	NA	0	0	NA	NA	1	1	0	0	0	0	0	0	NA	NA	0	0	NA	NA	NA	NA	NA	NA	NA	NA	NA	NA	NA	NA	NA	NA	NA	NA	NA	NA	NA	NA
Kimam	OJ82	SCCS93	Kimam	xd794	NA	NA	NA	NA	NA	NA	NA	NA	NA	NA	NA	NA	NA	NA	NA	NA	NA	NA	NA	NA	NA	0	0	NA	NA	NA	NA	NA	NA	NA	NA	NA	NA	NA	NA	NA	NA	NA	NA	NA	NA	NA	NA	NA	NA
Korea	AA01	SCCS116	Koreans	xd638	1	3	0	0	0	0	0	NA	3	0	0	3	3	1	1	0	0	0	0	0	0	1	1	0	0	2	1	NA	NA	NA	NA	0	0	NA	NA	NA	NA	NA	NA	NA	NA	3	1	2	1
Inka	SE13	SCCS171	Inca	xd1374	0	0	1	0	0	0	3	NA	3	0	0	1	NA	0	0	1	0	0	0	0	0	NA	NA	0	0	NA	NA	NA	NA	NA	NA	3	1	NA	NA	NA	NA	NA	NA	2	1	1	1	NA	NA
Teda	MS22	SCCS40	Teda	xd498	2	0	0	2	0	0	NA	NA	NA	0	0	NA	NA	1	0	0	1	0	0	0	0	2	1	0	0	NA	NA	NA	NA	NA	NA	NA	NA	NA	NA	NA	NA	NA	NA	NA	NA	NA	NA	NA	NA
Central Thai	AO07	SCCS76	Thai	xd731	0	2	0	0	0	0	NA	NA	2	0	0	NA	NA	0	1	0	0	0	0	0	0	0	0	0	0	NA	NA	NA	NA	NA	NA	NA	NA	NA	NA	NA	NA	NA	NA	NA	NA	2	1	1	1
Kaffa	MP14	SCCS33	Kafa	xd438	NA	NA	NA	NA	NA	NA	NA	NA	NA	NA	NA	NA	NA	NA	NA	NA	NA	NA	NA	NA	NA	NA	NA	0	0	NA	NA	NA	NA	NA	NA	NA	NA	NA	NA	NA	NA	NA	NA	NA	NA	NA	NA	NA	NA
Manchu	AG04	SCCS115	Manchu	xd646	NA	NA	NA	NA	NA	NA	NA	NA	NA	NA	NA	NA	NA	NA	NA	NA	NA	NA	NA	NA	NA	NA	NA	NA	NA	NA	NA	NA	NA	NA	NA	NA	NA	NA	NA	NA	NA	NA	NA	NA	NA	NA	NA	NA	NA
Ainu	AB06	SCCS118	Ainu	xd635	3	2	0	0	3	3	NA	NA	NA	0	0	2	NA	1	1	0	0	1	1	3	1	2	1	0	0	3	1	NA	NA	NA	NA	NA	NA	NA	NA	NA	NA	3	1	NA	NA	3	1	NA	NA
Haida	NE09	SCCS131	Haida	xd1068	NA	NA	NA	NA	NA	NA	NA	NA	NA	NA	NA	NA	NA	NA	NA	NA	NA	NA	NA	NA	NA	NA	NA	0	0	NA	NA	NA	NA	NA	NA	NA	NA	NA	NA	NA	NA	NA	NA	NA	NA	2	1	NA	NA
Nuxalk	NE06	SCCS132	Nuxalk	xd1106	2	0	0	0	0	0	2	NA	NA	0	0	NA	NA	1	0	0	0	0	0	0	0	2	1	0	0	2	1	NA	NA	NA	NA	2	1	NA	NA	2	1	2	1	NA	NA	NA	NA	2	1
Miskito	SA15	SCCS156	Miskito	xd1325	3	2	0	0	0	0	2	NA	NA	0	0	NA	NA	1	1	0	0	0	0	0	0	NA	NA	NA	NA	NA	NA	NA	NA	NA	NA	2	1	NA	NA	NA	NA	NA	NA	NA	NA	NA	NA	NA	NA
Nambicuara	SP17	SCCS174	Nambikwara	xd1401	2	0	0	0	0	0	2	NA	NA	0	0	0	NA	1	0	0	0	0	0	0	0	3	1	0	0	NA	NA	NA	NA	NA	NA	2	1	NA	NA	NA	NA	NA	NA	NA	NA	NA	NA	NA	NA
Tehuelche	SH05	SCCS185	Tehuelche	xd1386	3	2	0	0	0	0	3	NA	NA	0	0	NA	NA	1	1	0	0	0	0	0	0	1	1	0	0	NA	NA	NA	NA	NA	NA	2	1	NA	NA	NA	NA	NA	NA	NA	NA	NA	NA	2	1
Abip√≥n	SI04	SCCS183	Abip√≥n	xd1390	3	2	0	0	0	0	NA	NA	NA	0	0	NA	NA	1	1	0	0	0	0	0	0	3	1	NA	NA	NA	NA	NA	NA	NA	NA	NA	NA	NA	NA	NA	NA	NA	NA	NA	NA	NA	NA	NA	NA
Barama River Carib	SR09	SCCS164	Barama River Carib	xd1346	2	0	0	0	0	0	NA	NA	NA	0	0	NA	NA	1	0	0	0	0	0	0	0	0	0	0	0	NA	NA	NA	NA	NA	NA	NA	NA	NA	NA	2	1	2	1	NA	NA	NA	NA	NA	NA
Andamans	AZ02	SCCS79	Andamanese	xd686	3	2	0	0	0	0	2	NA	NA	0	0	0	2	1	1	0	0	0	0	0	0	2	1	3	1	2	1	2	1	NA	NA	NA	NA	NA	NA	NA	NA	2	1	0	0	0	0	3	1
Omaha	NQ21	SCCS143	Omaha	xd1237	0	0	0	0	0	2	NA	0	NA	0	0	2	NA	0	0	0	0	0	1	2	1	NA	NA	0	0	1	1	NA	NA	NA	NA	NA	NA	NA	NA	NA	NA	NA	NA	2	1	2	1	NA	NA
Abkhazians	RI03	SCCS55	Abkhaz	xd577	NA	0	0	0	0	0	NA	NA	NA	0	0	NA	NA	NA	0	0	0	0	0	0	0	NA	NA	0	0	NA	NA	NA	NA	NA	NA	NA	NA	NA	NA	NA	NA	NA	NA	NA	NA	NA	NA	NA	NA
Akan	FE12	SCCS19	Ashanti	xd208	2	0	0	0	0	0	NA	NA	NA	0	0	NA	NA	1	0	0	0	0	0	0	0	NA	NA	0	0	NA	NA	NA	NA	NA	NA	NA	NA	NA	NA	NA	NA	NA	NA	NA	NA	NA	NA	2	1
Igbo	FF26	SCCS17	Igbo	xd187	1	0	0	0	0	0	NA	NA	3	0	0	2	NA	1	0	0	0	0	0	0	0	NA	NA	0	0	NA	NA	NA	NA	NA	NA	NA	NA	NA	NA	0	0	1	1	NA	NA	2	1	NA	NA
Azande	FO07	SCCS28	Azande	xd359	2	0	0	0	0	0	NA	NA	NA	0	0	NA	NA	1	0	0	0	0	0	0	0	NA	NA	0	0	NA	NA	NA	NA	NA	NA	NA	NA	NA	NA	NA	NA	NA	NA	NA	NA	NA	NA	NA	NA
Mongo	FO32	SCCS14	Nkundo	xd160	2	0	0	0	0	0	NA	NA	NA	0	0	NA	NA	1	0	0	0	0	0	0	0	NA	NA	0	0	NA	NA	NA	NA	NA	NA	NA	NA	NA	NA	NA	NA	NA	NA	NA	NA	NA	NA	NA	NA
Suku	FO46	SCCS6	Suku	xd41	2	NA	NA	NA	NA	NA	NA	NA	NA	NA	NA	NA	NA	1	NA	NA	NA	NA	NA	NA	NA	NA	NA	0	0	NA	NA	NA	NA	NA	NA	NA	NA	NA	NA	NA	NA	NA	NA	NA	NA	NA	NA	NA	NA
Ovimbundu	FP13	SCCS5	Mbundu	xd28	3	3	0	0	0	0	NA	NA	NA	0	0	2	NA	1	1	0	0	0	0	0	0	NA	NA	0	0	NA	NA	NA	NA	NA	NA	NA	NA	NA	NA	NA	NA	NA	NA	2	1	2	1	NA	NA
Bemba	FQ05	SCCS7	Bemba	xd55	2	NA	NA	NA	NA	NA	NA	NA	NA	NA	NA	NA	NA	1	NA	NA	NA	NA	NA	NA	NA	NA	NA	NA	NA	NA	NA	NA	NA	NA	NA	NA	NA	NA	NA	NA	NA	2	1	NA	NA	0	0	NA	NA
Tsonga	FT06	SCCS3	Tsonga	xd27	NA	NA	NA	NA	NA	NA	NA	NA	NA	NA	NA	NA	NA	NA	NA	NA	NA	NA	NA	NA	NA	0	0	0	0	NA	NA	NA	NA	NA	NA	NA	NA	NA	NA	NA	NA	NA	NA	NA	NA	NA	NA	NA	NA
Wolof	MS30	SCCS21	Wolof	xd469	2	NA	2	NA	NA	NA	NA	NA	NA	NA	NA	NA	NA	1	NA	1	NA	NA	NA	NA	NA	NA	NA	0	0	NA	NA	NA	NA	NA	NA	NA	NA	NA	NA	NA	NA	NA	NA	NA	NA	NA	NA	NA	NA
Nicobarese	AZ07	SCCS78	Nicobarese	xd691	2	0	0	0	0	0	NA	NA	NA	0	0	NA	NA	1	0	0	0	0	0	0	0	NA	NA	0	0	NA	NA	NA	NA	NA	NA	NA	NA	NA	NA	NA	NA	2	1	NA	NA	1	1	NA	NA
Eastern Toraja	OG11	SCCS87	Toradja	xd767	3	0	0	0	0	0	0	NA	NA	0	0	0	NA	1	0	0	0	0	0	0	0	3	1	0	0	3	1	NA	NA	NA	NA	0	0	2	1	NA	NA	2	1	2	1	3	1	3	1
Trobriands	OL06	SCCS98	Trobriands	xd852	NA	NA	NA	NA	NA	NA	NA	NA	NA	NA	NA	NA	NA	NA	NA	NA	NA	NA	NA	NA	NA	NA	NA	0	0	NA	NA	NA	NA	NA	NA	NA	NA	NA	NA	NA	NA	NA	NA	NA	NA	NA	NA	NA	NA
Lesu	OM24	SCCS97	Lesu	xd856	1	NA	NA	NA	NA	NA	NA	NA	NA	NA	NA	NA	NA	1	NA	NA	NA	NA	NA	NA	NA	NA	NA	0	0	NA	NA	NA	NA	NA	NA	NA	NA	NA	NA	NA	NA	NA	NA	NA	NA	NA	NA	NA	NA
Kiribati	OR06	SCCS107	Makin	xd829	0	1	0	0	0	0	2	NA	NA	0	0	0	2	0	1	0	0	0	0	0	0	2	1	0	0	NA	NA	NA	NA	NA	NA	NA	NA	NA	NA	NA	NA	0	0	NA	NA	NA	NA	NA	NA
Belau	OR15	SCCS111	Palauans	xd824	NA	NA	NA	NA	NA	NA	NA	NA	NA	NA	NA	NA	NA	NA	NA	NA	NA	NA	NA	NA	NA	NA	NA	0	0	NA	NA	NA	NA	NA	NA	NA	NA	NA	NA	NA	NA	NA	NA	NA	NA	NA	NA	NA	NA
Chuuk	OR19	SCCS109	Trukese	xd833	0	2	0	0	0	0	2	NA	NA	0	0	3	NA	0	1	0	0	0	0	0	0	1	1	0	0	NA	NA	NA	NA	NA	NA	NA	NA	NA	NA	NA	NA	NA	NA	NA	NA	3	1	NA	NA
Yapese	OR22	SCCS110	Yapese	xd837	0	0	0	0	0	0	NA	NA	NA	0	0	0	NA	0	0	0	0	0	0	0	0	3	1	0	0	NA	NA	NA	NA	NA	NA	NA	NA	NA	NA	NA	NA	NA	NA	2	1	2	1	3	1
Marquesas	OX06	SCCS105	Marquesans	xd892	NA	NA	NA	NA	NA	NA	NA	NA	NA	NA	NA	NA	NA	NA	NA	NA	NA	NA	NA	NA	NA	NA	NA	NA	NA	NA	NA	NA	NA	NA	NA	NA	NA	NA	NA	NA	NA	NA	NA	NA	NA	NA	NA	NA	NA
O'odham	NU79	SCCS151	Tohono O'odham	xd1287	1	3	0	0	0	0	2	NA	NA	0	0	NA	NA	1	1	0	0	0	0	0	0	0	0	0	0	NA	NA	NA	NA	NA	NA	3	1	NA	NA	NA	NA	NA	NA	2	1	NA	NA	NA	NA
Amhara	MP05	SCCS37	Amhara	xd455	0	NA	0	0	0	0	NA	NA	NA	0	0	NA	NA	0	NA	0	0	0	0	0	0	NA	NA	0	0	NA	NA	NA	NA	NA	NA	NA	NA	NA	NA	NA	NA	NA	NA	NA	NA	NA	NA	NA	NA
Konso	MP17	SCCS35	Konso	xd415	NA	NA	NA	NA	NA	NA	NA	NA	NA	NA	NA	0	NA	NA	NA	NA	NA	NA	NA	NA	NA	NA	NA	0	0	NA	NA	NA	NA	NA	NA	NA	NA	NA	NA	NA	NA	NA	NA	NA	NA	NA	NA	3	1
Fellahin	MR13	SCCS43	Egyptians	xd518	NA	NA	NA	NA	NA	NA	NA	NA	NA	NA	NA	NA	NA	NA	NA	NA	NA	NA	NA	NA	NA	NA	NA	0	0	NA	NA	NA	NA	NA	NA	NA	NA	NA	NA	NA	NA	NA	NA	NA	NA	NA	NA	NA	NA
Berbers of Morocco	MX03	SCCS42	Riffians	xd521	2	3	NA	2	0	0	1	NA	NA	0	0	NA	2	1	1	NA	1	0	0	0	0	2	1	0	0	NA	NA	NA	NA	NA	NA	NA	NA	NA	NA	2	1	NA	NA	NA	NA	NA	NA	2	1
Ganda	FK07	SCCS12	Ganda	xd124	2	0	0	0	0	0	NA	NA	NA	0	0	NA	NA	1	0	0	0	0	0	0	0	3	1	0	0	NA	NA	NA	NA	NA	NA	NA	NA	NA	NA	NA	NA	2	1	NA	NA	1	1	2	1
Albanians	EG01	SCCS48	Gheg	xd528	1	3	3	0	0	0	1	NA	NA	0	0	0	NA	1	1	1	0	0	0	0	0	2	1	NA	NA	0 VS 2	0 VS 2	NA	NA	NA	NA	NA	NA	NA	NA	NA	NA	2	1	1	1	2	1	NA	NA
Ingalik	NA08	SCCS122	Deg Xit'an	xd1066	0	0	0	0	1	0	2	NA	NA	0	0	0	NA	0	0	0	0	1	0	1	1	2	1	0	0	NA	NA	NA	NA	NA	NA	2	1	NA	NA	2	1	NA	NA	2	1	1	1	3	1
Kutenai	NF08	SCCS139	Kutenai	xd1205	2	3	0	0	0	2	NA	NA	NA	0	0	0	NA	1	1	0	0	0	1	2	1	NA	NA	0	0	0	0	0	0	NA	NA	NA	NA	NA	NA	NA	NA	2	1	NA	NA	NA	NA	2	1
Rwala Bedouin	MD04	SCCS46	Rwala	xd588	0	3	3	0	0	0	NA	NA	NA	0	0	NA	NA	0	1	1	0	0	0	0	0	2	1	0	0	2	1	2	1	NA	NA	NA	NA	NA	NA	NA	NA	NA	NA	NA	NA	NA	NA	NA	NA
Libyan Bedouin	MT09			xd519	0	3	2	0	0	0	NA	NA	NA	0	0	NA	NA	0	1	1	0	0	0	0	0	NA	NA	0	0	NA	NA	NA	NA	NA	NA	NA	NA	NA	NA	NA	NA	3	1	NA	NA	NA	NA	NA	NA
Mutair				xd591	3	3	3	0	0	0	NA	NA	NA	0	0	NA	2	1	1	1	0	0	0	0	0	2	1	NA	NA	0 VS 3	0 VS 3	0 VS 3	0 VS 3	NA	NA	NA	NA	2	1	2	1	3	1	2	1	1	1	NA	NA
Yakut	RV02			xd628	2	2	0	2	2	2	NA	NA	NA	0	0	NA	NA	1	1	0	1	1	1	2	1	2	1	0	0	3	1	2	1	NA	NA	NA	NA	2	1	3	1	3	1	NA	NA	1	1	NA	NA
[truncated: 10 more columns]

## Sheet: KillExplanation
Mentions of dogs being killed taken into account for coding negative treatment: c("Navajo","Tuareg", "Saami", "Kung", "Orokaiva","Aleut", "Lepcha", "Yapese", "Mutair")
Reason: c("cull","cull","cull", "irritation", "disagreement","negtreatment","cull","cull", "cull")

## Sheet: EquipmentExplanation
Mentions of equipment meant for dog care (part of positive care):
Igbo	Collar: [These are provided with tough hide collars, studded with spikes, to protect them when attacked by savage beasts. (Basden, Willis 1966:306)]
Nivkh	Leash: [To minimize the inevitable fighting, the dogs being fed were tied with thongs [Page 88] and chains suspended from the rafters over the feeding table. (Black 1973:87)][Characteristic of the Nivkh practice of sled dog keeping was the fact that all dogs were castrated. After the operation, the dog was tied and then led around on a leash several times per day to avoid faulty healing of the sc…
Chukchee	Snow shoes: their feet are often hurt by the sharp snow. On this account the equipment of every sledge embraces a number 470 of dog shoes of the appearance shown in the accompanying woodcut. They are used only in case of need. (Nordenskiold, Leslie 1882:468-470)]

## Sheet: KinFriendExplanation
Which societies treat dogs as kin/friends (part of personhood)?
Select societies for which v14.Ranking_01 == 1 (i.e.,dogs are ranked in comparison to other animals)
Manually check comments for selected societies to see if there are mentions of dogs being treated as kin/friends, in contrast to other animals.
Societies where there is ranking, but dogs are not valued/not considered similar to kin/friends: (i.e., exclude these from consideration when estimating personhood): c("Knoi", "Orokaiva", "Yakut", "Huichol", "Spanish Basque","Chukchee","Berbers of Morocco")
Reason for exclusion: c("dogs are not valued", "not valued particularly, destined for the pot", "dogs ranked below other animals, have no soul", "no mention of dogs being considered kin/friends, simply ranked in comparison to other animals","no mention of dogs being considered kin/friends, simply ranked in comparison to other animals","no mention of dogs being considered kin/friends, simply ranke…

## Sheet: Sources
Source	Traditional citation (can copy + paste from eHRAF)
Pawnee:
Grinnell 1889	Grinnell, George Bird. 1889. “Pawnee Hero Stories And Folk-Tales, With Notes On The Origin, Customs And Character Of The Pawnee People.” New York: Forest and Stream Publishing Company. https://ehrafworldcultures.yale.edu/document?id=nq18-020.
Blaine 1990	Blaine, Martha Royce. 1990. “Pawnee Passage, 1870-1875.” Civilization Of The American Indian Series. Norman: University of Oklahoma Press. https://ehrafworldcultures.yale.edu/document?id=nq18-019.
Murie, Douglas 1989	Murie, James R., and Douglas R. Parks. 1989. “Ceremonies Of The Pawnee.” Studies In The Anthropology Of North American Indians. Lincoln: University of Nebraska Press for the American Indian Studies Research Institute, Indiana University. https://ehrafworldcultures.yale.edu/document?id=nq18-015.
Weltfish 1965	Weltfish, Gene. 1965. “Lost Universe: With A Closing Chapter On ‘The Universe Regained.’” New York: Basic Books. https://ehrafworldcultures.yale.edu/document?id=nq18-014.
Warao:
Heinen 1973	Heinen, H. Dieter. 1973. “Adaptive Changes In A Tribal Economy: A Case Study Of The Winikina-Warao.” Ann Arbor, Mich.: University Microfilms. https://ehrafworldcultures.yale.edu/document?id=ss18-009.
Heinen, Beierle 2001	Heinen, H. Dieter, and John Beierle. 2001. “Culture Summary: Warao.” New Haven, Conn.: HRAF. https://ehrafworldcultures.yale.edu/document?id=ss18-000.
Heinen 1988	Heinen, H. Dieter. 1988. “Oko Warao: Marshland People Of The Orinoco Delta.” Ethnologische Studien (Münster In Westfalen, Germany). Münster: Lit. https://ehrafworldcultures.yale.edu/document?id=ss18-042.
Kirchhoff 1946-1959	Kirchhoff, Paul. 1946–1959. “Warrau.” Handbook Of South American Indians, Edited By Julian H. Steward. Washington: U.S. G.P.O. https://ehrafworldcultures.yale.edu/document?id=ss18-003.
Suárez, Muirden, 1968	Suárez, Maria Matilde, and Sydney Muirden. 1968. “Warao: Natives Of The Orinoco Delta.” Caracas: Deparemento de Antropología, Instituto Venezolano de Investigaciones Científicas. https://ehrafworldcultures.yale.edu/document?id=ss18-031.
Turrado, Muirden 1945	Turrado Moreno, Angel, and Sydney Muirden. 1945. “Ethnography Of The Guarauno Indians.” Tercera Conferencia Interamericana De Agricultura, Cuadernos Verdes. Caracas: Lit. y Tip. Vargas. https://ehrafworldcultures.yale.edu/document?id=ss18-006.
Wilbert 1967	Wilbert, Johannes. 1967. “Secular And Sacred Functions Of The Fire Among The Warao.” Antropológica / Sociedad De Ciencias Naturales La Salle 19: 3–23. https://ehrafworldcultures.yale.edu/document?id=ss18-027.
Wilbert 1980	Wilbert, Johannes. 1980. “Warao Indians Of The Orinoco Delta.” Demographic And Biological Studies Of The Warao Indians. [Los Angeles]: UCLA Latin American Center Publications, University of California, Los Angeles. https://ehrafworldcultures.yale.edu/document?id=ss18-033.
Wilbert 1972	Wilbert, Johannes. 1972. “Fishermen: The Warao Of The Orinoco Delta.” Survivors Of Eldorado; Four Indian Cultures Of South America. New York: Praeger Publishers. https://ehrafworldcultures.yale.edu/document?id=ss18-007.
Tiv:
Akiga 1939	Akiga, Rupert East, and International Institute Of African Languages And Cultures. 1939. “Akiga’S Story: The Tiv Tribe As Seen By One Of Its Members.” London, New York [etc.]: Oxford University Press. https://ehrafworldcultures.yale.edu/document?id=ff57-001.
Bohannan 1969	Bohannan, Paul, and Laura Bohannan. 1969. “Source Book On Tiv Religion.” Hraflex Books. Ethnography Series. New Haven, Conn.: Human Relations Area Files. https://ehrafworldcultures.yale.edu/document?id=ff57-030.
Bohannan 1958	Bohannan, Paul, and Laura Bohannan. 1958. “Three Source Notebooks In Tiv Ethnography.” New Haven, Conn.: Human Relations Area Files. https://ehrafworldcultures.yale.edu/document?id=ff57-022.
Bohannan 1968	Bohannan, Paul, and Laura Bohannan. 1968. “Tiv Economy.” African Studies. Evanston [Ill.]: Northwestern University Press. https://ehrafworldcultures.yale.edu/document?id=ff57-032.
Kazakh:
Forde 1934	Forde, Cyril Daryll. 1934. “Kazak, Kirghiz, And Kalmuck: Horse And Sheep Herders Of Central Asia.” Habitat, Economy And Society; A Geographical Introduction To Ethnology, By C. Daryll Forde. London: Methuen & co. ltd. https://ehrafworldcultures.yale.edu/document?id=rq02-011.
Irish:
Evans 1957	Evans, E. Estyn (Emyr Estyn). 1957. “Irish Folk Ways.” London: Routledge and Paul. https://ehrafworldcultures.yale.edu/document?id=er06-013.
Fox 1995	Fox, Robin. 1995. “Tory Islanders: A People Of The Celtic Fringe.” Notre Dame: University of Notre Dame Press. https://ehrafworldcultures.yale.edu/document?id=er06-018.
Messenger, Spindler, Spindler 1969	Messenger, John C. (John Cowan), George Dearborn Spindler, and Louise S. Spindler. 1969. “Inis Beag: Isle Of Ireland.” Case Studies In Cultural Anthropology. New York: Holt, Rinehart and Winston. https://ehrafworldcultures.yale.edu/document?id=er06-016.
Messenger 1971	Messenger, John C. (John Cowan). 1971. “Sex And Repression In An Irish Folk Community.” Human Sexual Behavior; Variations In The Ethnographic Spectrum. New York: Basic Books. https://ehrafworldcultures.yale.edu/document?id=er06-017.
Navajo
Downs 1964	Downs, James F. 1964. “Animal Husbandry In Navajo Society And Culture.” University Of California Publications In Anthropology. Berkeley: University of California Press. https://ehrafworldcultures.yale.edu/document?id=nt13-242.
Downs 1972	Downs, James F. 1972. “Navajo.” Case Studies In Cultural Anthropology. New York: Holt, Rinehart and Winston. https://ehrafworldcultures.yale.edu/document?id=nt13-185.
Hill 1943	Hill, W. W. (Willard Williams). 1943. “Navaho Humor.” Menasha, Wis.: George Banta Publishing Company. https://ehrafworldcultures.yale.edu/document?id=nt13-011.
Hill 1938	Hill, W. W. (Willard Williams). 1938. “Agricultural And Hunting Methods Of The Navaho Indians.” New Haven: Published for the Department of Anthropology,Yale University, by the Yale University Press ; H. Milford, Oxford University Press. https://ehrafworldcultures.yale.edu/document?id=nt13-008.
Jett, Spencer 1981	Jett, Stephen C., and Virginia E. Spencer. 1981. “Navajo Architecture: Forms, History, Distributions.” Tucson, Ariz.: University of Arizona Press. https://ehrafworldcultures.yale.edu/document?id=nt13-271.
Kluckhohn, Hill, Kluckhohn 1971	Kluckhohn, Clyde, W. W. (Willard Williams) Hill, and Lucy Wales Kluckhohn. 1971. “Navaho Material Culture.” Cambridge, Mass.: Belknap Press of Harvard University Press. https://ehrafworldcultures.yale.edu/document?id=nt13-192.
Kluckhohn 1944	Kluckhohn, Clyde. 1944. “Navaho Witchcraft.” Papers Of The Peabody Museum Of Archaeology And Ethnology. Cambridge, Mass.: The Museum. https://ehrafworldcultures.yale.edu/document?id=nt13-060.
Landgraf 1950	Landgraf, John Leslie. 1950. “Land Use In The Ramah Navaho Area, New Mexico.” [New York]: Columbia University, Department of Anthropology. https://ehrafworldcultures.yale.edu/document?id=nt13-145.
Leighton 1949	Leighton, Alexander H. (Alexander Hamilton), and Dorothea (Cross) Leighton. 1949. “Gregorio, The Hand-Trembler: A Psychobiological Personality Study Of A Navaho Indian.” Papers Of The Peabody Museum Of American Archaeology And Ethnology. Cambridge, Mass.: The Museum. https://ehrafworldcultures.yale.edu/document?id=nt13-302.
Mitchell, Frisbie 2001	Mitchell, approximately, Rose, and Charlotte Johnson Frisbie. 2001. “Tall Woman: The Life Story Of Rose Mitchell, A Navajo Woman, C. 1874-1977.” Albuquerque: University of New Mexico Press. https://ehrafworldcultures.yale.edu/document?id=nt13-275.
Newcomb 1940	Newcomb, Franc Johnson. 1940. “Navajo Omens And Taboos.” Santa Fe: Rydal Press. https://ehrafworldcultures.yale.edu/document?id=nt13-099.
Reichard 1950	Reichard, Gladys Amanda. 1950. “Navaho Religion: A Study Of Symbolism.” New York: Bollinger Foundation. https://ehrafworldcultures.yale.edu/document?id=nt13-063.
Roberts 1951	Roberts, John M. (John Milton). 1951. “Three Navaho Households: A Comparative Study In Small Group Culture.” Reports Of The Ramah Project ; Papers. Cambridge, Mass.: Published by the Museum. https://ehrafworldcultures.yale.edu/document?id=nt13-217.
Tuareg:
Lhote, Sipfle 1944	Lhote, Henri, and Mary-Alice Sipfle. 1944. “Hoggar Tuareg.” Bibliothèque Scientifique. Paris: Payot. https://ehrafworldcultures.yale.edu/document?id=ms25-001.
Nicolaisen 1963	Nicolaisen, Johannes. 1963. “Ecology And Culture Of The Pastoral Tuareg: With Particular Reference To The Tuareg Of Ahaggar And Ayr.” Etnografisk Raekke. Copenhagen: The National Museum of Copenhagen. https://ehrafworldcultures.yale.edu/document?id=ms25-007.
Burusho:
Lorimer 1939	Lorimer, E. O. (Emily Overend). 1939. “Language Hunting In The Karakoram.” London: Allen and Unwin. https://ehrafworldcultures.yale.edu/document?id=av07-002.
Saami:
Anderson, Beach 1996	Anderson, Myrdene, and Hugh Beach. 1996. “Culture Summary: Saami.” New Haven, Conn.: HRAF. https://ehrafworldcultures.yale.edu/document?id=ep04-000.
Anderson 1978	Anderson, Myrdene. 1978. “Saami Ethnoecology: Resource Management In Norwegian Lapland.” Ann Arbor, Mich.: University Microfilms International. https://ehrafworldcultures.yale.edu/document?id=ep04-018.
Beach 1981	Beach, Hugh. 1981. “Reindeer-Herd Management In Transition: The Case Of Tuorpon Saameby In Northern Sweden.” Acta Universitatis Upsaliensis. Uppsala Studies In Cultural Anthropology. Uppsala: [Uppsala Universitet] ; Distributed by Almqvist & Wiskell International. https://ehrafworldcultures.yale.edu/document?id=ep04-023.
Bernatzik, Ogilvie 1938	Bernatzik, Hugo Adolf, and Vivian Ogilvie. 1938. “Overland With The Nomad Lapps.” New York: Robert M. McBridge & Co. https://ehrafworldcultures.yale.edu/document?id=ep04-010.
Collinder 1949	Collinder, Björn. 1949. “Lapps.” Princeton, N.J.: Princeton University Press for the American Scandinavian Foundation. https://ehrafworldcultures.yale.edu/document?id=ep04-007.
Asian, Minn 1955	studies, Indiana University. Graduate Program in Uralic, Asian, and Eeva K. Minn. 1955. “Lapps.” Subcontractor’S Monograph. New Haven, Conn.: HRAF. https://ehrafworldcultures.yale.edu/document?id=ep04-001.
Itkonen, Minn 1948	Itkonen, Toivo Immanuel, and Eeva K. Minn. 1948. “Lapps In Finland Up To 1945. Vol. 1.” Porvoo, Helsinki: Werner Söderström Osakeyhtiö. https://ehrafworldcultures.yale.edu/document?id=ep04-002.
Itkonen, Guemati, Perez-Roman 1948	Itkonen, Toivo Immanuel, Olga Guemati, and Elisabeth Perez-Roman. 1948. “Lapps In Finland Up To 1945. Vol. 2.” Porvoo, Helsinki: Werner Söderström Osakeyhtiö. https://ehrafworldcultures.yale.edu/document?id=ep04-017.
Pelto 1962	Pelto, J., Pertti. 1962. “Individualism In Skolt Lapp Society.” Kansatieteellinen Arkisto. Helsinki: Suomen Muinaismuistoyhdistys (Finnish Antiquities Society). https://ehrafworldcultures.yale.edu/document?id=ep04-020.
Vorren, Manker, McFarlane 1962	Vorren, Ornulv, Ernst Manker, and Kathleen McFarlane. 1962. “Lapp Life And Customs: A Survey.” London: Oxford University Press. https://ehrafworldcultures.yale.edu/document?id=ep04-016.
Aymara:
Buechler, Buechler 1971	Buechler, Hans C., and Judith-Maria Buechler. 1971. “Bolivian Aymara.” New York: Holt, Rinehart and Winston. https://ehrafworldcultures.yale.edu/document?id=sf05-012.
Carter 1965	Carter, William E. 1965. “Aymara Communities And The Bolivian Agrarian Reform.” University Of Florida Monographs. Gainsville, Fla.: University of Florida Press. https://ehrafworldcultures.yale.edu/document?id=sf05-011.
Forbes 1870	Forbes, David. 1870. “On The Aymara Indians Of Bolivia And Peru.” Journal Of The Ethnological Society Of London 2: 193–305. https://ehrafworldcultures.yale.edu/document?id=sf05-007.
Barre 1948	Barre, Weston La. 1948. “Aymara Indians Of The Lake Titicaca Plateau.” Memoirs. Menasha, Wis.: American Anthropological Association. https://ehrafworldcultures.yale.edu/document?id=sf05-003.
Tschopik 1946	Tschopik Jr, Harry. 1946. “Aymara.” Bulletin. Washington, D.C.: Smithsonian Institution. https://ehrafworldcultures.yale.edu/document?id=sf05-001.
Tschopik 1951	Tschopik Jr, Harry. 1951. “Aymara Of Chucuito, Peru: 1. Magic.” Anthropological Papers. New York: American Museum of Natural History. https://ehrafworldcultures.yale.edu/document?id=sf05-002.
Gros Ventre
Cooper, Flannery 1957	Cooper, John M. (John Montgomery), and Regina Flannery. 1957. “Gros Ventres Of Montana: Part 2, Religion And Ritual.” Catholic University Of America. Anthropological Series. Washington: Catholic University of America Press. https://ehrafworldcultures.yale.edu/document?id=nq13-003.
Flannery 1953	Flannery, Regina. 1953. “Gros Ventres Of Montana: Part 1, Social Life.” Catholic University Of America. Anthropological Series. Washington: Catholic University of America Press. https://ehrafworldcultures.yale.edu/document?id=nq13-002.
Chukchee:
Antropova, Kuznetsova 1964	Antropova, V. V., and V. G. Kuznetsova. 1964. “Chukchi.” Peoples Of Siberia. Chicago And London: University of Chicago Press. https://ehrafworldcultures.yale.edu/document?id=ry02-019.
Bogoraz-Tan, Germanovich 1909	Bogoraz-Tan, Waldemar), Vladimir Germanovich (Bogoras. 1909. “Chukchee: Material Culture [Part 1], Religion [Part 2], Social Organization [Part 3].” Memoirs. Leiden: E. J. Brill, Ltd. ; G. E. Stechert and Co. https://ehrafworldcultures.yale.edu/document?id=ry02-001.
Hooper 1853	Hooper, William Hulme. 1853. “Ten Months Among The Tents Of The Tuski: With Incidents Of An Arctic Boat Expedition In Search Of Sir John Franklin, As Far As The Mackenzie River And Cape Bathurst.” London: John Murray. https://ehrafworldcultures.yale.edu/document?id=ry02-006.
Nordenskiold, Leslie 1882	Nordenskiold, A. E. (Adolf Erik), and Alexander Leslie. 1882. “Voyage Of The Vega Round Asia And Europe, With A Historical Review Of Previous Journeys Along The North Coast Of The Old World.” New York: Macmillan and Co. https://ehrafworldcultures.yale.edu/document?id=ry02-005.
Sverdrup 1938	Sverdrup, Harald Ulrich. 1938. “With The People Of The Tundra.” Oslo, Norway: Gyldendal Norsk Forlag. https://ehrafworldcultures.yale.edu/document?id=ry02-016.
Shuar:
Beierle 2006	Beierle, John. 2006. “Culture Summary: Jivaro.” New Haven, Conn.: HRAF. https://ehrafworldcultures.yale.edu/document?id=sd09-000.
Bruening 1928	Brüning, Hans H. 1928. “Travelling In The Aguaruna Region.” Baessler-Archic. Berlin: Dietrich Reimer. https://ehrafworldcultures.yale.edu/document?id=sd09-026.
Harner 1973	Harner, Michael J. 1973. “Jívaro: People Of The Sacred Waterfalls.” Garden City, N.Y.: Anchor Press / Doubleday. https://ehrafworldcultures.yale.edu/document?id=sd09-034.
Karsten 1935	Karsten, Rafael. 1935. “Head-Hunters Of Western Amazonas: The Life And Culture Of The Jibaro Indians Of Eastern Ecuador And Peru.” Commentationes Humanarum Litterarum. Helsingfors: Centraltryckeriet. https://ehrafworldcultures.yale.edu/document?id=sd09-001.
Rivet 1907	Rivet, Paul. 1907. “Jivaro Indians: Geographic, Historical And Ethnographic Research.” L’Anthropologie. Paris: Masson et Cie. https://ehrafworldcultures.yale.edu/document?id=sd09-012.
Stirling 1938	Stirling, Matthew Williams. 1938. “Historical And Ethnographical Material On The Jivaro Indians.” Bulletin. Washington: Govt. Print. Off. https://ehrafworldcultures.yale.edu/document?id=sd09-002.
Kaska:
Honigmann, Bennett 1949	Honigmann, John Joseph, and Wendell Clark Bennett. 1949. “Culture And Ethos Of Kaska Society.” Yale University Publications In Anthropology. New Haven, Conn.: Yale University Press. https://ehrafworldcultures.yale.edu/document?id=nd12-001.
Honigmann, Helm 1983	Honigmann, John Joseph, and June Helm. 1983. “Kaska.” Handbook Of North American Indians. Subarctic. Washington, D.C.: Smithsonian Institution : For sale by the Supt. of Docs., U.S. G.P.O. https://ehrafworldcultures.yale.edu/document?id=nd12-008.
Honigmann 1954	Honigmann, John Joseph. 1954. “Kaska Indians: An Ethnographic Reconstruction.” Yale University Publications In Anthropology. New Haven, Conn.: Yale University Press. https://ehrafworldcultures.yale.edu/document?id=nd12-006.
Teit, Helm 1956	Teit, James Alexander, and June Helm. 1956. “Field Notes On The Tahltan And Kaska Indians: 1912-15.” Anthropologica, no. 3: 39–171. https://ehrafworldcultures.yale.edu/document?id=nd12-005.
Khalkha:
Washington, 1956	Washington, Far Eastern of, and Russian Institute of the University. 1956. “Mongolian People’S Republic (Outer Mongolia).” Human Relations Area Files Subcontractor’S Monograph. New Haven, Conn.: Printed by the Human Relations Area Files. https://ehrafworldcultures.yale.edu/document?id=ah01-013.
Maiskii, Dayton, Kunitz 1921	Maiskii, I. M. (Ivan Mikhailovich), Mrs. Dayton, and J. Kunitz. 1921. “Contemporary Mongolia.” Irkutsk: Gosudarstvennoe Izdatel’stvo, Irkutskoe Otdelenie. https://ehrafworldcultures.yale.edu/document?id=ah01-014.
Vreeland 1973	Vreeland, Herbert Harold. 1973. “Mongol Community And Kinship Structure.” Westport, Conn.: Greenwood Press. https://ehrafworldcultures.yale.edu/document?id=ah01-016.
Kung:
Biesele 1993	Biesele, Megan. 1993. “Women Like Meat: The Folklore And Foraging Ideology Of The Kalahari Ju/’Hoan.” Johannesburg, South Africa: Witwatersrand University Press ; Indiana University Press. https://ehrafworldcultures.yale.edu/document?id=fx10-067.
Blurton Jones, Konner 1976	Blurton Jones, N. G. (Nicholas G.), and Melvin Konner. 1976. “!Kung Knowledge Of Animal Behavior: (Or: The Proper Study Of Mankind Is Animals).” Kalahari Hunter-Gatherers : Studies Of The !Kung San And Their Neighbors. Cambridge, Mass.: Harvard University Press. https://ehrafworldcultures.yale.edu/document?id=fx10-052.
Guenther 1979	Guenther, Mathias Georg. 1979. “Farm Bushmen Of The Ghanzi District, Botswana.” Stuttgart. Hochschulverlag: 1979. https://ehrafworldcultures.yale.edu/document?id=fx10-029.
Kaufmann, Neuse 1910	Kaufmann, Hans, and Richard Neuse. 1910. “?Auin: A Contribution To The Study Of The Bushmen.” Mitteilungen Aus Den Deutschen Schutzgebieten 23: HRAF ms: 1–75 [Original: 135–60 ]. https://ehrafworldcultures.yale.edu/document?id=fx10-002.
Kent 1996	Kent, Susan. 1996. “Hunting Variability At A Recent Sedentary Kalahari Village.” Cultural Diversity And Twentieth-Century Foragers : An African Perspective. Cambridge: Cambridge University Press. https://ehrafworldcultures.yale.edu/document?id=fx10-081.
Lebzelter, Neuse 1934	Lebzelter, Viktor, and Richard Neuse. 1934. “Native Cultures In Southwest And South Africa: Vol. 2.” Leipzig: Karl W. Hiersemann. https://ehrafworldcultures.yale.edu/document?id=fx10-003.
Lee 1971	Lee, Richard B. 1971. “Subsistence Ecology Of !Kung Bushmen.” Ann Arbor, Mich: University Microfilms. https://ehrafworldcultures.yale.edu/document?id=fx10-016.
Lee 1979	Lee, Richard B. 1979. “!Kung San: Men, Women, And Work In A Foraging Society.” Cambridge, [Eng.]: Cambridge University Press. https://ehrafworldcultures.yale.edu/document?id=fx10-018.
Tanaka, Hughes 1980	Tanaka, JirŌ, and David W. Hughes. 1980. “San Hunter-Gatherers Of The Kalahari: A Study In Ecological Anthropology.” Tokyo: University of Tokyo Press. https://ehrafworldcultures.yale.edu/document?id=fx10-027.
Tanaka 1976	Tanaka, JirŌ. 1976. “Subsistence Ecology Of Central Kalahari San.” Kalahari Hunter-Gatherers : Studies Of The !Kung San And Their Neighbors. Cambridge, Mass.: Harvard University Press. https://ehrafworldcultures.yale.edu/document?id=fx10-046.
Thomas 1959	Thomas, Elizabeth Marshall. 1959. “Harmless People.” New York: Knopf. https://ehrafworldcultures.yale.edu/document?id=fx10-009.
Lee 1972	Lee, Richard B. 1972. “!Kung Bushmen Of Botswana.” Hunters And Gatherers Today. New York: Holt, Rinehart and Winston. https://ehrafworldcultures.yale.edu/document?id=fx10-040.
Hitchcock, Yellen, Gelburd, Osborn, Crowell 1996	Hitchcock, Robert K., John E. Yellen, Diane J. Gelburd, Alan J. Osborn, and Aron J. Crowell. 1996. “Subsistence Hunting And Resource Management Among The Ju/’Hoansi Of Northwestern Botswana.” African Study Monographs 17 (4): 153–219. https://ehrafworldcultures.yale.edu/document?id=fx10-075.
Mbuti:
Beierle 1995	Beierle, John. 1995. “Culture Summary: Mbuti.” New Haven, Conn.: HRAF. https://ehrafworldcultures.yale.edu/document?id=fo04-000.
Turnbull 1965	Turnbull, Colin M. 1965. “Mbuti Pygmies: An Ethnographic Survey.” Anthropological Papers. New York: American Museum of Natural History. https://ehrafworldcultures.yale.edu/document?id=fo04-001.
Turnbull 1962	Turnbull, Colin M. 1962. “Forest People.” New York, N.Y.: Simon and Schuster. https://ehrafworldcultures.yale.edu/document?id=fo04-003.
Spanish Basques:
Ott 1981	Ott, Sandra. 1981. “Circle Of Mountains: A Basque Shepherding Community.” Oxford: Clarendon Press. https://ehrafworldcultures.yale.edu/document?id=ex08-003.
Zulaika 1988	Zulaika, Joseba. 1988. “Basque Violence: Metaphor And Sacrament.” Basque Series. Reno: University of Nevada Press. https://ehrafworldcultures.yale.edu/document?id=ex08-019.
Semang:
Endicott, Abate 2009	Endicott, Kirk Michael, and Teferi Abate. 2009. “Culture Summary: Semang.” New Haven, Conn.: HRAF. https://ehrafworldcultures.yale.edu/document?id=an07-000.
Schebesta, Schuetze 1954	Schebesta, Paul, and Frieda Schütze. 1954. “Negritos Of Asia; Vol. 2, Ethnography Of The Negritos: Half-Vol. 1, Economy And Sociology.” Studia Instituti Anthropos. Wien-Mödling: St. -Gabriel-Verlag. https://ehrafworldcultures.yale.edu/document?id=an07-001.
Schebesta, Schuetze 1957	Schebesta, Paul, and Frieda Schütze. 1957. “Negritos Of Asia; Vol. 2, Ethnography Of The Negritos: Half-Vol. 1, Religion And Mythology.” Studia Instituti Anthropos. Wien-Mödling: St. -Gabriel-Verlag. https://ehrafworldcultures.yale.edu/document?id=an07-002.
Somali:
Burton Sir 1856	Burton Sir, Richard Francis. 1856. “First Footsteps In East Africa: Or An Exploration Of Harar.” London: Longman, Brown, Green, and Longmans. https://ehrafworldcultures.yale.edu/document?id=mo04-011.
Drake-Brockman 1912	Drake-Brockman, Ralph Evelyn. 1912. “British Somaliland.” London: Hurst & Blackett, Ltd. https://ehrafworldcultures.yale.edu/document?id=mo04-006.
Paulitschke 1888	Paulitschke, Philipp Viktor. 1888. “Contributions To The Ethnography And Anthropology Of The Somali, Galla, And Harari.” Leipzig: Eduard Baldamus. https://ehrafworldcultures.yale.edu/document?id=mo04-015.
Puccioni 1936	Puccioni, Nello. 1936. “Anthropology And Ethnography Of The Peoples Of Somalia.” Etnografia E Paletnologia. Bologna, Italy: Nicola Zanichelli. https://ehrafworldcultures.yale.edu/document?id=mo04-017.
Swayne 1900	Swayne, Harald George Carlos. 1900. “Seventeen Trips Through Somaliland And A Visit To Abyssinia: A Record Of Exploration And Big Game Shooting, With Descriptive Notes On The Fauna Of The Country.” London: R. Ward. https://ehrafworldcultures.yale.edu/document?id=mo04-005.
Comanche:
Hoebel 1940	Hoebel, E. Adamson (Edward Adamson). 1940. “Political Organization And Law-Ways Of The Comanche Indians.” Memoirs Of The American Anthropological Association. Menasha: American Anthropological Association. https://ehrafworldcultures.yale.edu/document?id=no06-001.
Wallace 1953	Wallace, Ernest. 1953. “Comanche On The White Man’S Road.” West Texas Hills Yearbook 29: 3–32. https://ehrafworldcultures.yale.edu/document?id=no06-020.
Wallace, Hoebel 1952	Wallace, Ernest, and E. Adamson (Edward Adamson) Hoebel. 1952. “Comanches: Lords Of The South Plains.” Civilization Of The American Indian Series. Norman: University of Oklahoma Press. https://ehrafworldcultures.yale.edu/document?id=no06-003.
Tiwi:
Goodale 1971	Goodale, Jane C. (Jane Carter). 1971. “Tiwi Wives: A Study Of The Women Of Melville Island, North Australia.” Monographs Of The American Ethnological Society. Seattle: University of Washington Press. https://ehrafworldcultures.yale.edu/document?id=oi20-014.
Basseri:
Barth 1961	Barth, Fredrik. 1961. “Nomads Of South-Persia: The Basseri Tribe Of The Khamseh Confederacy.” Bulletin. Oslo: University Press; Humanities Press. https://ehrafworldcultures.yale.edu/document?id=ma10-001.
Aweikoma:
Henry, Benedict, Kraus 1941	Henry, Jules, Ruth Benedict, and Hans F. Kraus. 1941. “Jungle People: A Kaingang Tribe Of The Highlands Of Brazil.” Locust Valley, New York: J. J. Augustin. https://ehrafworldcultures.yale.edu/document?id=sm03-002.
Skoggard, Beierle 2012	Skoggard, Ian A., and John Beierle. 2012. “Culture Summary: Xokleng.” New Haven, Conn.: Human Relations Area Files. https://ehrafworldcultures.yale.edu/document?id=sm03-000.
Ajie:
Bensa, Goromido 1997	Bensa, Alban, and Antoine Goromido. 1997. “Political Order And Corporal Coercion In Kanak Societies Of The Past (New Caledonia).” Oceania 68 (2): 84–106. https://ehrafworldcultures.yale.edu/document?id=op04-008.
Connell 1987	Connell, John. 1987. “New Caledonia Or Kanaky? The Political History Of A French Colony.” Pacific Research Monograph. Canberra: National Centre for Development Studies, Research School of Pacific Studies, Australian National University. https://ehrafworldcultures.yale.edu/document?id=op04-002.
Aranda:
Basedow 1925	Basedow, Herbert. 1925. “Australian Aboriginal.” Adelaide: F. W. Preece and sons. https://ehrafworldcultures.yale.edu/document?id=oi08-007.
Chewings 1936	Chewings, Charles. 1936. “Back In The Stone Age: The Natives Of Central Australia.” Sydney, Australia: Angus & Robertson, limited. https://ehrafworldcultures.yale.edu/document?id=oi08-039.
Morton 1996	Morton, John. 1996. “Culture Summary: Aranda.” New Haven, Conn.: HRAF. https://ehrafworldcultures.yale.edu/document?id=oi08-000.
Spencer Sir, Gillen 1927	Spencer Sir, Baldwin, and Francis James Gillen. 1927. “Arunta: A Study Of A Stone Age People.” London: Macmillan and co., limited. https://ehrafworldcultures.yale.edu/document?id=oi08-001.
Toda:
RIvers 1906	Rivers, W. H. R. (William Halse Rivers). 1906. “Todas.” London: Macmillan. https://ehrafworldcultures.yale.edu/document?id=aw60-001.
Yahgan:
Beierle 2003	Beierle, John. 2003. “Culture Summary: Yahgan.” New Haven, Conn.: HRAF. https://ehrafworldcultures.yale.edu/document?id=sh06-000.
Cooper 1946	Cooper, John M. 1946. “Yahgan.” Handbook Of South American Indians, Edited By Julian H. Steward. Washington: U.S. G.P.O. https://ehrafworldcultures.yale.edu/document?id=sh06-002.
Gusinde, Schuetze 1937	Gusinde, Martin, and Frieda Schütze. 1937. “Yahgan: The Life And Thought Of The Water Nomads Of Cape Horn.” Die Feuerland-Indianer [The Fuegian Indians]. Mödling Bei Wein: Anthropos-Bibliothek. https://ehrafworldcultures.yale.edu/document?id=sh06-001.
Lothrop 1928	Lothrop, Samuel Kirkland. 1928. “Indians Of Tierra Del Fuego.” New York: Museum of the American Indian, Heye Foundation. https://ehrafworldcultures.yale.edu/document?id=sh06-003.
Havasupai:
Cushing 1882	Cushing, Frank Hamilton. 1882. “Nation Of The Willows.” Atlantic Monthly 50: 374, 541–59. https://ehrafworldcultures.yale.edu/document?id=nt14-012.
Smithson 1959	Smithson, Carma Lee. 1959. “Havasupai Woman.” Anthropological Papers. Salt Lake City: University of Utah Press. https://ehrafworldcultures.yale.edu/document?id=nt14-004.
Spier 1928	Spier, Leslie. 1928. “Havasupai Ethnography.” Anthropological Papers Of The American Museum Of Natural History. New York City: The Trustees. https://ehrafworldcultures.yale.edu/document?id=nt14-001.
Vedda:
Bailey 1863	Bailey, John. 1863. “Account Of The Wild Tribes Of The Veddahs Of Ceylon: Their Habits, Customs, And Superstitions.” Transactions, N.S 2: 278–320. https://ehrafworldcultures.yale.edu/document?id=ax05-002.
Brow 2009	Brow, James. 2009. “Culture Summary: Vedda.” New Haven, Conn.: Human Relations Area Files. https://ehrafworldcultures.yale.edu/document?id=ax05-000.
Seligman, Seligman, Myers, Gunasekara 1911	Seligman, C. G. (Charles Gabriel), Brenda Z. Seligman, Charles Samuel Myers, and Gunasekara, Abraham Mendis, d. 1931. 1911. “Veddas.” Cambridge Archaeological And Ethnological Series. Cambridge: University Press. https://ehrafworldcultures.yale.edu/document?id=ax05-001.
Kapauku:
Pospisil 1963	Pospisil, Leopold J. 1963. “Kapauku Papuan Economy.” Yale University Publications In Anthropology. New Haven, Conn.: Dept. of Anthropology, Yale University. https://ehrafworldcultures.yale.edu/document?id=oj29-005.
Pospisil 1978	Pospisil, Leopold J. 1978. “Kapauku Papuans Of West New Guinea.” Case Studies In Cultural Anthropology. New York: Holt, Rinehart, and Winston. https://ehrafworldcultures.yale.edu/document?id=oj29-006.
Manus:
Gustafsson 1992	Gustafsson, Berit. 1992. “Houses And Ancestors: Continuities And Discontinuities In In Leadership Among The Manus.” Göteborg: IASSA. https://ehrafworldcultures.yale.edu/document?id=om06-010.
Mead 1932	Mead, Margaret. 1932. “Investigation Of The Thought Of Primitive Children With Special Reference To Animism.” Journal Of The Royal Anthropological Institute Of Great Britain And Ireland 62: 173–90. https://ehrafworldcultures.yale.edu/document?id=om06-005.
Mead 1930	Mead, Margaret. 1930. “Growing Up In New Guinea: A Comparative Study Of Primitive Education.” New York: W. Morrow & company. https://ehrafworldcultures.yale.edu/document?id=om06-001.
Nivkh:
Austerlitz 2010	Austerlitz, Robert. 2010. “Culture Summary: Nivkh.” New Haven, Conn.: Human Relations Area Files. https://ehrafworldcultures.yale.edu/document?id=rx02-000.
Khoi:
Schapera 1930	Schapera, Isaac. 1930. “Culture Of The Hottentots.” Khoisan Peoples Of South Africa; Bushmen And Hottentots, By I. Schapera. London: G. Routledge. https://ehrafworldcultures.yale.edu/document?id=fx13-015.
Schultze, Knight, Ziolkowski 1907	Schultze, Leonhard Sigmund, Elizabeth C. Knight, and Theodore Ziolkowski. 1907. “In Namaland And The Kalahari.” Jena: Gustav Fischer. https://ehrafworldcultures.yale.edu/document?id=fx13-001.
Garo:
Burling 1963	Burling, Robbins. 1963. “Rengsanggri: Family And Kinship In A Garo Village.” Philadelphia: University of Pennsylvania Press. https://ehrafworldcultures.yale.edu/document?id=ar05-001.
Playfair 1909	Playfair, Alan. 1909. “Garos.” London: David Nutt. https://ehrafworldcultures.yale.edu/document?id=ar05-002.
Guarani:
Métraux 1948	Métraux, Alfred. 1948. “Guarani.” Bulletin. Washington, D.C.: Government Printing Office. https://ehrafworldcultures.yale.edu/document?id=sm04-005.
Reed 1995	Reed, Richard K. 1995. “Prophets Of Agroforestry: Guarani Communities And Commercial Gathering.” Austin: University of Texas Press. https://ehrafworldcultures.yale.edu/document?id=sm04-009.
Watson 1952	Watson, James B. (James Bennett). 1952. “Cayuá Culture Change: A Study In Acculturation And Methodology.” Memoirs. Menasha, Wis.: American Anthropological Association. https://ehrafworldcultures.yale.edu/document?id=sm04-003.
Talamancans:
Skinner 1920	Skinner, Alanson. 1920. “Notes On The Bribri Of Costa Rica.” Indian Notes And Monographs. New York: Museum of the American Indian, Heye Foundation. https://ehrafworldcultures.yale.edu/document?id=sa19-002.
Stone 1962	Stone, Doris. 1962. “Talamancan Tribes Of Costa Rica.” Papers Of The Peabody Museum Of American Archaeology And Ethnology. Cambridge, Mass.: The Peabody Museum. https://ehrafworldcultures.yale.edu/document?id=sa19-006.
Mende:
Staub, Wood 1936	Staub, Jules, and Cecil Wood. 1936. “Contributions To A Knowledge Of The Material Culture Of The Mende In Sierra Leone.” Solothurn: Buchdruckerei Vogt-Schild. https://ehrafworldcultures.yale.edu/document?id=fc07-001.
Shilluk:
Dempsey 1955	Dempsey, James. 1955. “Mission On The Nile.” London: Burns & Oates. https://ehrafworldcultures.yale.edu/document?id=fj23-029.
Westermann 1912	Westermann, Diedrich. 1912. “Introduction.” Shilluk People, Their Language And Folklore. Philadelphia: The Board of Foreign Missions of the United Presbyterian Church of North America. https://ehrafworldcultures.yale.edu/document?id=fj23-031.
Iban:
Freeman 1955	Freeman, Derek. 1955. “Iban Agriculture: A Report On The Shifting Cultivation Of Hill Rice By The Iban Of Sarawak.” Colonial Research Studies. London, England: Her Majesty’s Stationery Office. https://ehrafworldcultures.yale.edu/document?id=oc06-001.
Gomes 1911	Gomes, Edwin H. 1911. “Seventeen Years Among The Sea Dyaks Of Borneo: A Record Of Intimate Association With The Natives Of The Bornean Jungles.” London, England: Seeley & Co., Ltd. https://ehrafworldcultures.yale.edu/document?id=oc06-007.
Low, Roth 1892	Low, Hugh Brooke, and H. Ling Roth. 1892. “Natives Of Borneo: Edited From The Papers Of The Late Brooke Low, Esq.” Journal Of The Anthropological Institute Of Great Britian And Ireland 21: 110–37. https://ehrafworldcultures.yale.edu/document?id=oc06-004.
Low, Roth 1893	Low, Hugh Brooke, and H. Ling Roth. 1893. “Natives Of Borneo: Edited From The Papers Of The Late Brooke Low, Esq.” Journal Of The Anthropological Institute Of Great Britian And Ireland 22: 22–64. https://ehrafworldcultures.yale.edu/document?id=oc06-005.
Sutlive 1973	Sutlive, Vinson H. 1973. “From Longhouse To Pasar: Urbanization In Sarawak, East Malaysia.” Publications. Ann Arbor, Mich.: University Microfilms. https://ehrafworldcultures.yale.edu/document?id=oc06-018.
Sutlive Jr, Beierle 1955	Sutlive Jr, Vinson H., and John Beierle. 1995. “Culture Summary: Iban.” New Haven, Conn.: HRAF. https://ehrafworldcultures.yale.edu/document?id=oc06-000.
Gond:
Elwin 1947	Elwin, Verrier. 1947. “Muria And Their Ghotul.” Bombay: Oxford University Press. https://ehrafworldcultures.yale.edu/document?id=aw32-002.
Fuchs 1960	Fuchs, Stephen. 1960. “Gond And Bhumia Of Eastern Mandla.” Bombay, New York: Asia Pub. House. https://ehrafworldcultures.yale.edu/document?id=aw32-007.
Grigson, Elwin 1949	Grigson, W. V. (Wilfred Vernon), and Verrier Elwin. 1949. “Maria Gonds Of Bastar.” London: Oxford University Press. https://ehrafworldcultures.yale.edu/document?id=aw32-001.
Orokaiva:
Crocombe, Hogbin 1963	Crocombe, R. G., and G. R. (Geoffrey Robert) Hogbin. 1963. “Land, Work, And Productivity At Inonda.” New Guinea Research Bulletin. Canberra: New Guinea Research Unit, Australian National University. https://ehrafworldcultures.yale.edu/document?id=oj23-014.
Latham, Beierle 2004	Latham, Christopher S., and John Beierle. 2004. “Culture Summary: Orokaiva.” New Haven, Conn.: HRAF. https://ehrafworldcultures.yale.edu/document?id=oj23-000.
Newton 1985	Newton, Janice. 1985. “Orokaiva Production And Change.” Pacific Research Monograph. Canberra: Development Studies Centre, Australian National University. https://ehrafworldcultures.yale.edu/document?id=oj23-029.
Schwimmer 1969	Schwimmer, Eric G. 1969. “Cultural Consequences Of A Volcanic Eruption Experienced By The Mount Lamington Orokaiva.” University Of Oregon. Dept. Of Anthropology. Report. Eugene: Dept. of Anthropology, University of Oregon. https://ehrafworldcultures.yale.edu/document?id=oj23-022.
Schwimmer 1973	Schwimmer, Eric G. 1973. “Exchange In The Social Structure Of The Orokaiva: Traditional And Emergent Ideologies In The Northern District Of Papua.” London: C. Hurst. https://ehrafworldcultures.yale.edu/document?id=oj23-005.
Waddel, Krinks 1968	Waddell, Eric, and P. A. Krinks. 1968. “Organisation Of Production And Distribution Among The Orokaiva: An Analysis Of Work And Exchange In Two Communities Participating In Both The Subsistence And Monetary Sectors Of The Economy.” New Guinea Research Bulletin. Canberra: Published by the New Guinea Research Unit, The Australian University. https://ehrafworldcultures.yale.edu/document?id=oj23-008.
Williams, Murray 1930	Williams, F. E. (Francis Edgar), and Hubert Murray. 1930. “Orokaiva Society.” London: Oxford University Press. https://ehrafworldcultures.yale.edu/document?id=oj23-001.
Huichol:
Lumholtz 1973	Lumholtz, Carl. 1973. “Unknown Mexico: A Record Of Five Years’ Exploration Among The Tribes Of The Western Sierra Madre; In The Tierra Calients Of Tepic And Jalisco; And Among The Tarascos Of Michoacan -- Vol. 2.” Antiquities Of The New World. New York: Published by AMS Press for Peabody Museum of Archaeology and Ethnology, Harvard University. https://ehrafworldcultures.yale.edu/document?id=nu19-…
Zingg 1938	Zingg, Robert M. (Robert Mowry). 1938. “Report Of The Mr. And Mrs. Henry Pfeiffer Expedition For Huichol Ethnography: The Huichols: Primitive Artists.” Contributions To Ethnography. New York City: G.E. Stechert and Company. https://ehrafworldcultures.yale.edu/document?id=nu19-001.
Yi:
Lin, Pan 1947	Lin, Yaohua, and Ju Shu Pan. 1947. “Lolo Of Liang-Shan.” Shanghai, China: The Commercial Press. https://ehrafworldcultures.yale.edu/document?id=ae04-001.
Pollard 1921	Pollard, Samuel. 1921. “In Unknown China: A Record Of The Observations, Adventures And Experiences Of A Pioneer Missionary During A Prolonged Sojourn Amongst The Wild And Unknown Nosu Tribe Of Western China.” Philadelphia, Pa.: J.B. Lippincott Company. https://ehrafworldcultures.yale.edu/document?id=ae04-005.
Bambara:
Henry, Coleman 1910	Henry, Jos. (Joseph), and Anne Coleman. 1910. “Soul Of An African People: The Bambara: Their Psychic, Ethical, Religious And Social Life.” Bibliothèque-Anthropos. Münster I. W.: Aschendorff. https://ehrafworldcultures.yale.edu/document?id=fa08-004
Toulmin 1922	Toulmin, Camilla. 1992. “Cattle, Women, And Wells: Managing Household Survival In The Sahel.” Oxford [England]: Clarendon Press ; Oxford University Press. https://ehrafworldcultures.yale.edu/document?id=fa08-010.
Tallensi:
Fortes, Sonia L. Fortes 1936	Fortes, Meyer, and Sonia L. Fortes. 1936. “Food In The Domestic Economy Of The Tallensi.” Africa 9: 237–76. https://ehrafworldcultures.yale.edu/document?id=fe11-004.
Fortes, Goody 1987	Fortes, Meyer, and Jack Goody. 1987. “Religion, Morality, And The Person: Essays On Tallensi Religion.” Essays In Social Anthropology. Cambridge [Cambridgeshire]: Cambridge University Press. https://ehrafworldcultures.yale.edu/document?id=fe11-011.
Fortes 1938	Fortes, Meyer. 1938. “Social And Psychological Aspects Of Education In Taleland.” Memorandum. London: Oxford University Press for the International Institute of African Languages and Cultures. https://ehrafworldcultures.yale.edu/document?id=fe11-005.
Fortes 1945	Fortes, Meyer. 1945. “Dynamics Of Clanship Among The Tallensi: Being The First Part Of An Analysis Of The Social Structure Of A Trans-Volta Tribe.” London: Oxford University Press for the International African Institute. https://ehrafworldcultures.yale.edu/document?id=fe11-002.
Cambodians:
Ebihara, Abate 2012	Ebihara, May, and Teferi Abate. 2012. “Culture Summary: Cambodians.” New Haven, Conn.: Human Relations Area Files. https://ehrafworldcultures.yale.edu/document?id=am04-000.
Ebihara 1971	Ebihara, May. 1971. “Svay: A Khmer Village In Cambodia.” Ann Arbor, Mich.: University Microfilms. https://ehrafworldcultures.yale.edu/document?id=am04-192.
Tanala:
Adem 2009	Adem, Teferi Abate. 2009. “Culture Summary: Tanala.” New Haven, Conn.: Human Relations Area Files. https://ehrafworldcultures.yale.edu/document?id=fy08-000.
Linton 1933	Linton, Ralph. 1933. “Tanala, A Hill Tribe Of Madagascar.” Publication 317. Anthropological Series. Chicago: [s.n.]. https://ehrafworldcultures.yale.edu/document?id=fy08-001.
Uttar Pradesh
Opler, Singh 1952	Opler, Morris Edward, and Rudra Datt Singh. 1952. “Economic, Political And Social Change In A Village Of North Central India.” Human Organization : Journal Of The Society For Applied Anthropology 11 (2): 5–12. https://ehrafworldcultures.yale.edu/document?id=aw19-007.
Wiser, Wiser 1930	Wiser, Charlotte Viall, and William Henricks Wiser. 1930. “Behind Mud Walls.” New York: R. R. Smith. https://ehrafworldcultures.yale.edu/document?id=aw19-002.
Turks:
Makal, Henry, Stirling, Thomas 1954	Makal, Mahmut, Sir Deedes Wyndham Henry, Arthur Paul Stirling, and Lewis V. (Lewis Victor) Thomas. 1954. “Village In Anatolia.” London: Vallentine, Mitchell and Co., Ltd. https://ehrafworldcultures.yale.edu/document?id=mb01-002.
Starr 1978	Starr, June. 1978. “Dispute And Settlement In Rural Turkey: An Ethnography Of Law.” Social, Economic And Political Studies Of The Middle East. Leiden: E.J. Brill. https://ehrafworldcultures.yale.edu/document?id=mb01-017.
Aztecs:
Berdan 2017	Berdan, Frances F. 2017. “Culture Summary: Aztecs.” New Haven, Conn.: Human Relations Area Files. https://ehrafworldcultures.yale.edu/document?id=nu07-000.
Duran 1964	Durán, d., Diego. 1964. “Aztecs: The History Of The Indies Of New Spain.” New York: Orion Press. https://ehrafworldcultures.yale.edu/document?id=nu07-031.
Motolinia, Steck 1951	Motolinía, -, Toribio, and Francis Borgia Steck. 1951. “Motolinia’S History Of The Indians Of New Spain.” Academy Of American Franciscan History. Documentary Series. Washington, Dc: Academy of American Franciscan History. https://ehrafworldcultures.yale.edu/document?id=nu07-034.
Sahagun, Anderson, Dibble 1975	Sahagún, -, Bernadino de, Arthur J. O. Anderson, and Charles E. Dibble. 1975. “General History Of The Things Of New Spain: Florentine Codex: Book 11 -- Earthly Things.” Monograph. Sante Fe, New Mexico: The School of American Research and the University of Utah. https://ehrafworldcultures.yale.edu/document?id=nu07-021.
Sahagun, Anderson, Dibble 1951	Sahagún, -, Bernadino de, Arthur J. O. Anderson, and Charles E. Dibble. 1951. “General History Of The Things Of New Spain: Florentine Codex: Book 2 -- The Ceremonies.” Monograph. Sante Fe, New Mexico: The School of American Research and the University of Utah. https://ehrafworldcultures.yale.edu/document?id=nu07-003.
Sahagun, Anderson, Dibble 1957	Sahagún, -, Bernadino de, Arthur J. O. Anderson, and Charles E. Dibble. 1957. “General History Of The Things Of New Spain: Florentine Codex: Book 4 -- The Soothsayers And Book 5 -- The Omens.” Monograph. Sante Fe, New Mexico: The School of American Research and the University of Utah. https://ehrafworldcultures.yale.edu/document?id=nu07-017.
Soustelle, O'Brian 1961	Soustelle, Jacques, and O’Brian, Patrick. 1961. “Daily Life Of The Aztecs On The Eve Of The Spanish Conquest.” Daily Life Series. London: Weidenfeld and Nicolson. https://ehrafworldcultures.yale.edu/document?id=nu07-033.
Kurds:
Hansen 1961	Hansen, Henny Harald. 1961. “Kurdish Woman’S Life: Field Research In A Muslim Society, Iraq.” Copenhagen Ethnographic Museum Record. Kobenhavn: Nationalmuseet. https://ehrafworldcultures.yale.edu/document?id=ma11-004.
Izady 1992	Izady, Mehrdad R. 1992. “Kurds: A Concise Handbook.” Washington, D.C.: Crane Russak, Taylor & Francis International Publishers. https://ehrafworldcultures.yale.edu/document?id=ma11-012.
Johnson 1940	Johnson, J. C. A. 1940. “Kurds Of Iraq. I.” Geographical Magazine 10: 382–93. https://ehrafworldcultures.yale.edu/document?id=ma11-010.
Masters 1953	Masters, William Murray. 1953. “Rowanduz: A Kurdish Administrative And Mercantile Center.” [S.L.]: [s.n.]. https://ehrafworldcultures.yale.edu/document?id=ma11-002.
Aleut:
Elliot 1886	Elliott, Henry Wood. 1886. “Our Arctic Province: Alaska And The Seal Islands.” New York: C. Scribner’s sons. https://ehrafworldcultures.yale.edu/document?id=na06-003.
Hrdlicka 1945	Hrdlicka, Ales. 1945. “Aleutian And Commander Islands And Their Inhabitants.” Philadelphia: Wistar Institute of Anatomy and Biology. https://ehrafworldcultures.yale.edu/document?id=na06-023.
Jochelson 1928	Jochelson, Waldemar. 1928. “People Of The Foggy Sea.” Natural History. New York, N.Y.: American Museum of Natural History. https://ehrafworldcultures.yale.edu/document?id=na06-042.
Lantis 1984	Lantis, Margaret. 1984. “Aleut.” Handbook Of North American Indians. Arctic. Washington, D.C.: Smithsonian Institution: For sale by the Supt. of Docs., U.S. G.P.O. https://ehrafworldcultures.yale.edu/document?id=na06-075.
Shade 1949	Shade, Charles I. 1949. “Ethnological Notes On The Aleuts.” [S.L.]: [s.n.]. https://ehrafworldcultures.yale.edu/document?id=na06-017.
Yurok:
Heizer, Mills, Cutter 1952	Heizer, Robert F. (Robert Fleming), John E. Mills, and Donald C. Cutter. 1952. “Four Ages Of Tsurai: A Documentary History Of The Indian Village On Trinidad Bay.” Berkeley: University of California Press. https://ehrafworldcultures.yale.edu/document?id=ns31-001.
Pilling 1989	Pilling, Arnold R. 1989. “Yurok Aristocracy And ‘Great Houses.’” American Indian Quarterly 13 (4): 421–36. https://ehrafworldcultures.yale.edu/document?id=ns31-017.
Island Carib:
Breton, McKusick, Cutter 1665	Breton, Raymond, Marshall Bassford McKusick, and Pierre Verin. 1665. “Carib-French Dictionary.” A Avxerre: Par Gilles Bovqvet. https://ehrafworldcultures.yale.edu/document?id=st13-002.
Hodge, Taylor 1957	Hodge, Walter H., and Douglas MacRae Taylor. 1957. “Ethnobotany Of The Island Caribs Of Dominica.” Webbia 12: 513–644. https://ehrafworldcultures.yale.edu/document?id=st13-013.
Rouse 1948	Rouse, Irving. 1948. “Carib.” Handbook Of South American Indians, Edited By Julian H. Steward. Washington: G.P.O. https://ehrafworldcultures.yale.edu/document?id=st13-005.
Eastern Apache:
Opler 1941	Opler, Morris Edward. 1941. “Apache Life-Way: The Economic, Social, And Religious Institutions Of The Chiricahua Indians.” Chicago: University of Chicago Press. https://ehrafworldcultures.yale.edu/document?id=nt08-001.
Stockel 1991	Stockel, H. Henrietta. 1991. “Women Of The Apache Nation: Voices Of Truth.” Reno: University of Nevada Press. https://ehrafworldcultures.yale.edu/document?id=nt08-006.
Sirionó:
Holmberg 1950	Holmberg, Allan R. 1950. “Nomads Of The Long Bow: The Siriono Of Eastern Bolivia.” Smithsonian Institution. Institute Of Social Anthropology. Washington: U.S. Govt. Print. Off. https://ehrafworldcultures.yale.edu/document?id=sf21-001.
Rydén 1941	Rydén, Stig. 1941. “Study Of The Siriono Indians.” Göteborg: Elanders Boktryckeri Aktiebolag. https://ehrafworldcultures.yale.edu/document?id=sf21-004.
Tupinamba:
Cardim 1625	Cardim, Fernão d. 1625. 1906. “Treatise Of Brasil And Articles Touching The Dutie Of The Kings Majestie Our Lord, And To The Common Good Of All The Estate Of Brasill.” Glasgow: J. MacLehose and Sons. https://ehrafworldcultures.yale.edu/document?id=so09-009.
Claude, Metraux, Coughlin 1614	Claude, d’Abbeville, père d. 1632, Alfred Métraux, and Margaret Coughlin. 1614. “History Of The Mission Of The Capuchin Fathers On The Isle Of Maragnan And The Surrounding Lands.” Paris: Impr. de F. Huby. https://ehrafworldcultures.yale.edu/document?id=so09-006.
Lery 1906	Léry, Jean de. 1906. “Extracts Out Of The Historie Of John Lerius A Frenchman Who Lived In Brazil With Mons. Villagagnon, Ann. 1557- And 58.” Glasgow: MacLehose and Sons. https://ehrafworldcultures.yale.edu/document?id=so09-005.
Souza, Metraux 1851	Souza, Gabriel Soares de, and Alfred Métraux. 1851. “Descriptive Treatise On Brazil In 1587.” Revista Do Instituto Historico E Geographico Do Brazil. Rio De Janeiro: Impr. Nacional. https://ehrafworldcultures.yale.edu/document?id=so09-008.
Yves, Metraux 1864	Yves, dévreux, and Alfred Métraux. 1864. “Journey Made In The North Of Brazil During The Years 1613 And 1614.” Leipzig & Paris: A. Franck. https://ehrafworldcultures.yale.edu/document?id=so09-007.
Ojibwa:
Benton-Banai 1979	Benton-Banai, Edward. 1979. “Mishomis Book: The Voice Of The Ojibway.” [St. Paul, Minn.: Indian Country Press]. https://ehrafworldcultures.yale.edu/document?id=ng06-065.
Bishop 1974	Bishop, Charles A. 1974. “Northern Ojibwa And The Fur Trade: An Historical And Ecological Study.” Cultures And Communities, A Series Of Monographs : Native Peoples. Toronto: Holt, Rinehart and Winston of Canada. https://ehrafworldcultures.yale.edu/document?id=ng06-054.
Cameron 1890	Cameron, Duncan. 1890. “Nipigon Country 1804.” Les Bourgeois De La Compagnie Du Nord-Quest. Quebec: De L’Imprimerie Generale A. Cote et cie. https://ehrafworldcultures.yale.edu/document?id=ng06-018.
Densmore 1929	Densmore, Frances. 1929. “Chippewa Customs.” Bulletin. Washington: U.S. Govt. print. off. https://ehrafworldcultures.yale.edu/document?id=ng06-005.
Hesketh 1923	Hesketh, John. 1923. “History Of The Turtle Mountain Chippewa.” Collections Of The State Historical Society - , O. G. Libby, Editor. Grand Forks, North Dakota: [s.n.]. https://ehrafworldcultures.yale.edu/document?id=ng06-017.
Hilger 1939	Hilger, M. Inez (Mary Inez). 1939. “Social Study Of One Hundred Fifty Chippewa Indian Families Of The White Earth Reservation Of Minnesota.” Washington, D.C.: The Catholic University of America Press. https://ehrafworldcultures.yale.edu/document?id=ng06-012.
Jenness 1935	Jenness, Diamond. 1935. “Ojibwa Indians Of Parry Island, Their Social And Religious Life.” Bulletin. Ottawa: National Museum of Canada, J. O. Patenaude, printer. https://ehrafworldcultures.yale.edu/document?id=ng06-001.
Kinietz 1947	Kinietz, William Vernon. 1947. “Chippewa Village: The Story Of Katikitegon.” Bulletin. Bloomfield Hills, Mich.: Cranbrook Press. https://ehrafworldcultures.yale.edu/document?id=ng06-014.
Kohl, Wraxall Sir 1860	Kohl, Johann Georg, and Lascelles Wraxall Sir. 1860. “Kitchi-Gami: Wanderings Round Lake Superior.” London: Chapman and Hall. https://ehrafworldcultures.yale.edu/document?id=ng06-020.
Rogers 1978	Rogers, Edward S. 1978. “Southeastern Ojibwa.” Handbook Of North American Indians. Northeast. Washington, D. C.: Smithsonian Institution : For sale by the Supt. of Docs., U.S. G. P. O. https://ehrafworldcultures.yale.edu/document?id=ng06-038.
Rogers 1962	S., Rogers. Edward. 1962. “Round Lake Ojibwa.” Occasional Paper. [Toronto]: Published by the Ontario Dept. of Lands and Forests for the Royal Ontario Museum. https://ehrafworldcultures.yale.edu/document?id=ng06-061.
Skinner 1911	Skinner, Alanson Buck. 1911. “Notes On The Eastern Cree And Northern Saulteaux.” Anthropological Papers Of The American Museum Of Natural History. New York: The Trustees. https://ehrafworldcultures.yale.edu/document?id=ng06-003.
Tanner, James 1830	Tanner, John, and Edwin James. 1830. “Narrative Of The Captivity And Adventures Of John Tanner, (U.S. Interpreter At The Saut De Ste. Marie,): During Thirty Years Residence Among The Indians In The Interior Of North America.” New York: G. & C. & H. Carvill. https://ehrafworldcultures.yale.edu/document?id=ng06-040.
Theriault 1992	Theriault, Madeline. 1992. “Moose To Moccasins: The Story Of Ka Kita Wa Pa No Kwe.” Toronto, Ont.: Natural Heritage/Natural History. https://ehrafworldcultures.yale.edu/document?id=ng06-064.
Vecsey 1983	Vecsey, Christopher. 1983. “Traditional Ojibwa Religion And Its Historical Changes.” Memoirs. Philadelphia: American Philosophical Society. https://ehrafworldcultures.yale.edu/document?id=ng06-041.
Maori:
Best 1924	Best, Elsdon. 1924. “Maori: Volume 1.” Memoirs Of The Polynesian Society. Wellington, N.Z.: Printed by H.H. Tombs, limited. https://ehrafworldcultures.yale.edu/document?id=oz04-001.
Best 1924	Best, Elsdon. 1924. “Maori: Volume 2.” Memoirs Of The Polynesian Society. Wellington, N.Z.: Printed by H.H. Tombs, limited. https://ehrafworldcultures.yale.edu/document?id=oz04-002.
Buck 1952	Buck, Peter Henry. 1952. “Coming Of The Maori.” Wellington: Maori Purposes Fund Board; [distributed by] Whitcombe and Tombs. https://ehrafworldcultures.yale.edu/document?id=oz04-003.
Firth 1959	Firth, Raymond. 1959. “Economics Of The New Zealand Maori.” Wellington, Nz.: R. E. Owen, Govt.Printer. https://ehrafworldcultures.yale.edu/document?id=oz04-004.
Canela:
Crocker 1990	Crocker, William H. (William Henry). 1990. “Canela (Eastern Timbira), I: An Ethnographic Introduction.” Smithsonian Contributions To Anthropology. Washington: Smithsonian Institution Press. https://ehrafworldcultures.yale.edu/document?id=so08-005.
Nimuendaju, lowie 1946	Nimuendaju, Curt, and Robert Harry Lowie. 1946. “Eastern Timbira.” University Of California Publications In American Archaeology And Ethnology. Berkeley And Los Angeles: Universtiy of California Press. https://ehrafworldcultures.yale.edu/document?id=so08-001.
Nenets:
Engelhardt, Cooke 1899	Engelhardt, Aleksandr Platonovich, and Henry Cooke. 1899. “Russian Province Of The North.” Westminster: Archibald Constable and Company. https://ehrafworldcultures.yale.edu/document?id=ru41-015.
Golovnev, Osherenko 1999	Golovnev, A. V. (Andreĭ Vladimirovich), and Gail Osherenko. 1999. “Siberian Survival: The Nenets And Their Story.” Ithaca, Ny: Cornell University Press. https://ehrafworldcultures.yale.edu/document?id=ru41-032.
Islavin, Wise 1847	Islavin, Vladimīr, and Sheldon Wise. 1847. “Samoyed In Their Domestic And Social Life.” Sanktpeterburg: Ministerstva Gosudarstvennykh Imushchest. https://ehrafworldcultures.yale.edu/document?id=ru41-002.
Prokof'eva, Levin, Potapov 1964	Prokof’eva, E. D., M. G. (Maksim Grigorʹevich) Levin, and L. P. (Leonid Pavlovich) Potapov. 1964. “Nentsy.” Peoples Of Siberia. Chicago: University of Chicago Press. https://ehrafworldcultures.yale.edu/document?id=ru41-031.
Maasai:
Hollis Sir, Alfred Claud, Eliot 1905	Hollis Sir, Alfred Claud, and Eliot. 1905. “Masai: Their Language And Folklore.” Oxford, England: The Clarendon Press. https://ehrafworldcultures.yale.edu/document?id=fl12-001.
Merker 1910	Merker, Meritz. 1910. “Masai: Ethnographic Monograph Of An East African Semite People.” Berlin: Dietrich Reimer (Ernst Vohsen). https://ehrafworldcultures.yale.edu/document?id=fl12-018.
Spencer 1988	Spencer, Paul. 1988. “Maasai Of Matapato: A Study Of Rituals Of Rebellion.” International African Library. Bloomington, Ind.: Indiana University Press. https://ehrafworldcultures.yale.edu/document?id=fl12-020.
Lepcha:
Gorer, Hutton 1938	Gorer, Geoffrey, and J. H. Hutton. 1938. “Himalayan Village: An Account Of The Lepchas Of Sikkim.” London: Michael Joseph, Ltd. https://ehrafworldcultures.yale.edu/document?id=ak05-001.
Hermanns 1954	Hermanns, Matthias. 1954. “Indo-Tibetans: The Indo-Tibetans And Mongoloid Problem In The Southern Himalaya And North-Northeast India.” Bombay, India: K. L. Fernandes. https://ehrafworldcultures.yale.edu/document?id=ak05-011.
Morris 1938	Morris, John. 1938. “Living With Lepchas: A Book About The Sikkim Himalayas.” London: William Heinemann Ltd. https://ehrafworldcultures.yale.edu/document?id=ak05-002.
Siiger 1967	Siiger, Halfdan. 1967. “Lepchas: Culture And Religion Of A Himalayan People, Part 1.” Nationalmuseets Skrifter. Etnografisk Række [Publications Of The National Museum Of Denmark, Ethnographical Series]. Copenhagen: The National Museum of Denmark. https://ehrafworldcultures.yale.edu/document?id=ak05-013.
Burmans:
Ferrars, Ferrars 1901	Ferrars, Max, and Bertha Ferrars. 1901. “Burma.” London: Sampson Low, Marston and Company. https://ehrafworldcultures.yale.edu/document?id=ap04-025.
Scott Sir 1910	Scott Sir, James George. 1910. “Burman: His Life And Notions.” London: Macmillan and Co. https://ehrafworldcultures.yale.edu/document?id=ap04-002.
Mundurucu
Burkhalter 2001	Burkhalter, Steve Brian. 2001. “Amazon Gold Rush: Markets And The Mundurucu Indians.” Ann Arbor, Mich.: University Microfilms International. https://ehrafworldcultures.yale.edu/document?id=sq13-015.
Horton 1948	Horton, Donald. 1948. “Mundurucu.” Handbook Of South American Indians, Edited By Julian H. Steward. Washington: U.S. G.P.O. https://ehrafworldcultures.yale.edu/document?id=sq13-004.
Murphy, Murphy 1985	Murphy, Yolanda, and Robert Francis Murphy. 1985. “Women Of The Forest."New York: Columbia University Press. https://ehrafworldcultures.yale.edu/document?id=sq13-016.
Tocantins, Brunel 1877	Tocantins, Antonio Manoel Goncalves, and Ariane Brunel. 1877. “Studies On The Mundurucu Tribe.” Revista Trimensal Do Instituto Historico, Geographico E Ethnographico Do Brazil 40: HRAF MS: i, 1–78 [original: 73–161 ]. https://ehrafworldcultures.yale.edu/document?id=sq13-001.
Kuna:
Puydt 1868	Puydt, Lucien De. 1868. “Account Of Scientific Explorations In The Isthmus Of Darien In The Years 1861-1865.” Journal Of The Royal Geographical Society. London: John Murray. https://ehrafworldcultures.yale.edu/document?id=sb05-007.
Krieger 1926	Krieger, Herbert William. 1926. “Material Culture Of The People Of Southeastern Panama, Based On Specimens In The United States National Museum.” Bulletin. Washington: Govt. Print. Off. https://ehrafworldcultures.yale.edu/document?id=sb05-022.
McKim, Wassén 1948	McKim, Fred, and Henry Wassén. 1947. “San Blas: An Account Of The Cuna Indians Of Panama ; The Forbidden Land : Reconnaissance Of Upper Bayano River, R.P., In 1936 : Two Posthumous Works.” Etnologiska Studier. Göteborg: Etnografiska Museet. https://ehrafworldcultures.yale.edu/document?id=sb05-005.
Sherzer 1983	Sherzer, Joel. 1983. “Kuna Ways Of Speaking: An Ethnographic Perspective.” Texas Linguistic Series. Austin: University of Texas Press. https://ehrafworldcultures.yale.edu/document?id=sb05-039.
Stout 1947	Stout, David Bond. 1947. “San Blas Cuna Acculturation: An Introduction.” Viking Fund Publications In Anthropology. New York: [s.n.]. https://ehrafworldcultures.yale.edu/document?id=sb05-003.
Ventocilla, Herrera, Nunez, Roeder 1995	Ventocilla, Jorge, Heraclio Herrera, Valerio Núñez, and Hans Roeder. 1995. “Plants And Animals In The Life Of The Kuna.” Translations From Latin America Series. Austin: University of Austin Press. https://ehrafworldcultures.yale.edu/document?id=sb05-038.
Copper Inuit:
Damas 1984	Damas, David. 1984. “Copper Eskimo.” Handbook Of North American Indians. Arctic.Washington, D.C.: Smithsonian Institution: For sale by the Supt. of Docs., U.S. G.P.O. https://ehrafworldcultures.yale.edu/document?id=nd08-031.
Damas 1996	Damas, David. 1996. “Culture Summary: Copper Inuit.” New Haven, Conn.: HRAF. https://ehrafworldcultures.yale.edu/document?id=nd08-000.
Damas 1972	Damas, David. 1972. “Copper Eskimo.” Hunters And Gatherers Today: A Socioeconomic Study Of Eleven Such Cultures In The Twentieth Century. New York: Holt, Rinehart and Winston, Inc. https://ehrafworldcultures.yale.edu/document?id=nd08-032.
Coccola, King, Houston 1986	Coccola, Raymond De, Paul King, and James Houston. 1986. “Incredible Eskimo: Life Among The Barren Land Eskimo.” Surrey, B.C.: Hancock House. https://ehrafworldcultures.yale.edu/document?id=nd08-035.
Jenness 1922	Jenness, Diamond. 1922. “Life Of The Copper Eskimos.” Report Of The Canadian Arctic Expedition, 1913-1918. Ottawa, Ont.: F.A. Acland. https://ehrafworldcultures.yale.edu/document?id=nd08-001.
Jenness 1946	Jenness, Diamond. 1946. “Material Culture Of The Copper Eskimos.” Report Of The Canadian Arctic Expedition, 1913-1918, Southern Party, 1913-1916. Ottawa, Ont.: Edmond Cloutier, King’s Printer and Controller of Stationery. https://ehrafworldcultures.yale.edu/document?id=nd08-028.
Jenness 1959	Jenness, Diamond. 1959. “People Of The Twilight.” Chicago, Ill.: University of Chicago Press. https://ehrafworldcultures.yale.edu/document?id=nd08-029.
Pryde 1972	Pryde, Duncan. 1972. “Nunaga: My Land, My Country.” Edmonton, Alta.: M.G. Hurtig Ltd. https://ehrafworldcultures.yale.edu/document?id=nd08-037.
Usher 1965	Usher, Peter J. 1965. “Economic Basis And Resource Use Of The Coppermine-Holman Region, N.W.T.” Ottawa, Ont.: Northern Co-ordination and Research Centre, Dept. of Northern Affairs and National Resources. https://ehrafworldcultures.yale.edu/document?id=nd08-036.
Mao:
Cerulli 1956	Cerulli, Ernesta. 1956. “Peoples Of Dar Fung: Ingassana-Mao Group.” Peoples Of South-West Ethiopia And Its Borderland. London: International African Institute. https://ehrafworldcultures.yale.edu/document?id=mp19-002.
Kwoma:
Whiting 1941	Whiting, John Wesley Mayhew. 1941. “Becoming A Kwoma: Teaching And Learning In A New Guinea Tribe.” New Haven: Published for the Institute of Human Relations by Yale University Press. https://ehrafworldcultures.yale.edu/document?id=oj13-001.
Whiting 1970	Whiting, John Wesley Mayhew. 1970. “Kwoma Journal.” Hraflex Books. New Haven: Human Relations Area Files, Inc. https://ehrafworldcultures.yale.edu/document?id=oj13-002.
Siwai:
Connell 1977	Connell, John. 1977. “Hunting And Gathering: The Forage Economy Of The Siwai Of Bougainville.” Occasional Paper.[Canberra]: Development Studies Centre, Australian National University. https://ehrafworldcultures.yale.edu/document?id=on19-006.
Connell 1978	Connell, John. 1978. “Taim Bilong Mani: The Evolution Of Agriculture In A Solomon Island Society.” Monograph. Canberra: Australian National University. https://ehrafworldcultures.yale.edu/document?id=on19-007.
Oliver 1955	Oliver, Douglas L. 1955. “Solomon Island Society: Kinship And Leadership Among The Siuai Of Bougainville.” Cambridge: Harvard University Press. https://ehrafworldcultures.yale.edu/document?id=on19-001.
Oliver 1949	Oliver, Douglas L. 1949. “Economic And Social Uses Of Domestic Pigs In Siuai, Southern Bougainville, Solomon Islands.” Studies In The Anthropology Of Bougainville, Solomon Islands. Cambridge, Mass.: The Museum. https://ehrafworldcultures.yale.edu/document?id=on19-004.
Alorese:
Bois, Kardiner, Oberholzer 1944	Bois, Cora Alice Du, Abram Kardiner, and Emil Oberholzer. 1944. “People Of Alor: A Social-Psychological Study Of An East Indian Island.” Minneapolis: Univ. of Minnesota Press. https://ehrafworldcultures.yale.edu/document?id=of05-001.
Mapuche:
Cooper 1946	Cooper, John M. 1946. “Araucanians.” Bulletin. Washington: Smithsonian Institution. https://ehrafworldcultures.yale.edu/document?id=sg04-005.
Faron 1961	Faron, Louis C. 1961. “Mapuche Social Structure: Institutional Reintegration In A Patrilineal Society Of Central Chile.” Illinois Studies In Anthropology. Urbana: The University of Illinois Press. https://ehrafworldcultures.yale.edu/document?id=sg04-011.
Hilger 1957	Hilger. 1957. “Araucanian Child Life And Its Cultural Background.” Smithsonian Miscellaneous Collections. Washington: Smithsonian Institution. https://ehrafworldcultures.yale.edu/document?id=sg04-010.
Nuba:
Faris 1989	Faris, James C. 1989. “Southeast Nuba Social Relations.” Monographica. Aachen: Alano, Edition Herodot. https://ehrafworldcultures.yale.edu/document?id=fj21-003.
Okayama:
Cornell 1956	Cornell, John B. 1956. “Matsunagi: The Life And Social Organization Of A Japanese Mountain Community.” Two Japanese Villages: Matsunagi, A Japanese Mountain Community [By] John B. Cornell; Kurusu, A Japanese Agricultural Community [By] Robert J. Smith. Ann Arbor, Mich.: University of Michigan Press. https://ehrafworldcultures.yale.edu/document?id=ab43-007.
Hall 1970	Hall, John Whitney. 1970. “Government And Local Power In Japan 500 To 1700: A Study Based On Bizen Province.” Princeton, N.J.: Princeton University Press. https://ehrafworldcultures.yale.edu/document?id=ab43-023.
Norbeck 1954	Norbeck, Edward. 1954. “Takashima: A Japanese Fishing Community.” Salt Lake City, Utah: University of Utah Press. https://ehrafworldcultures.yale.edu/document?id=ab43-024.
Kimam:
Serpenti 1965	Serpenti, L. M. 1965. “Cultivators In The Swamp: Social Structure And Horticulture In A New Guinea Society (Frederik-Hendrik Island, West New Guinea).” Samenlevingen Buiten Europa. Non-European Societies. Assen: Van Gorcum. https://ehrafworldcultures.yale.edu/document?id=oj82-001.
Korea:
Andrews 1919	Andrews, Roy C. 1919. “Exploring Unknown Corners Of The ‘Hermit Kingdom.’” National Geographic Magazine 36: 25–48. https://ehrafworldcultures.yale.edu/document?id=aa01-018.
Biernatzki 1973	Biernatzki, William Eugene. 1973. “Varieties Of Korean Lineage Structure.” Ann Arbor, Mich.: University Microfilms, Inc. https://ehrafworldcultures.yale.edu/document?id=aa01-067.
Dallet, Messner 1874	Dallet, Charles, and Charles A. Messner. 1874. “History Of The Church In Korea: Vol. 1.” Paris: Victor Palmé. https://ehrafworldcultures.yale.edu/document?id=aa01-049.
Han 1970	Han, Chungnim C. 1970. “Social Organization Of Upper Han Hamlet In Korea.” Ann Arbor, Mich.: University Microfilms. https://ehrafworldcultures.yale.edu/document?id=aa01-056.
Hulbert 1906	Hulbert, Homer B. 1906. “Passing Of Korea.” New York: Doubleday, Page and Co. https://ehrafworldcultures.yale.edu/document?id=aa01-001.
Kang 1931	Kang, Younghill. 1931. “Grass Roof.” New York: Charles Scribner’s Sons. https://ehrafworldcultures.yale.edu/document?id=aa01-003.
Lee 1936	Lee, Hoon K. 1936. “Land Utilization And Rural Economy In Korea.” Chicago: University of Chicago Press. https://ehrafworldcultures.yale.edu/document?id=aa01-007.
Osgood 1951	Osgood, Cornelius. 1951. “Koreans And Their Culture.” New York: The Ronald Press Company. https://ehrafworldcultures.yale.edu/document?id=aa01-022.
Sorensen 1988	Sorensen, Clark W. 1988. “Over The Mountains Are Mountains: Korean Peasant Households And Their Adaptations To Rapid Industrialization.” Korean Studies Of The Henry M. Jackson School Of International Studies. Seattle: University of Washington Press. https://ehrafworldcultures.yale.edu/document?id=aa01-058.
Bishop 1898	Bishop, Isabella Bird. 1898. “Korea And Her Neighbors.” New York: Fleming H. Revell Company. https://ehrafworldcultures.yale.edu/document?id=aa01-046.
Inka:
Guamán Poma de Ayala 1613, Pietschmann, Rivet, Monges, Muirden 1936	Guamán Poma de Ayala, Felipe, fl., 1613, Richard Pietschmann, Paul Rivet, Marie Ange Monges, and Sidney Muirden. 1936. “First New Chronicle And Good Government.” Paris: Institut d’ethnologie. https://ehrafworldcultures.yale.edu/document?id=se13-012.
Rowe 1946	Rowe, John Howland. 1946. “Inca Culture At The Time Of The Spanish Conquest.” Handbook Of South American Indians, Edited By Julian H. Steward. Washington: U.S. G.P.O. https://ehrafworldcultures.yale.edu/document?id=se13-001.
Vega, Markham Sir 1963	Vega, Garcilaso de la, and Clements R. (Clements Robert) Markham Sir. 1963. “First Part Of The Royal Commentaries Of The Yncas.” Works Issued By The Hakluyt Society. New York: B. Franklin. https://ehrafworldcultures.yale.edu/document?id=se13-003.
Teda:
Cline 1950	Cline, Walter Buchanan. 1950. “Teda Of Tibesti, Borku, And Kawar In The Eastern Sahara.” General Series In Anthropology. Menasha, Wisc.: George Banta Publishing Company. https://ehrafworldcultures.yale.edu/document?id=ms22-001.
Kronenberg, Schütze 1958	Kronenberg, Andreas, and Frieda Schütze. 1958. “Teda Of Tibesti.” Wiener Beiträge Zur Kulturgeschichte Und Linguistik. Horn-Wien, Austria: Verlag Ferdinand Berger. https://ehrafworldcultures.yale.edu/document?id=ms22-002.
Coeur, Schütze 1950	Coeur, Charles Le, and Frieda Schütze. 1950. “Teda Ethnographic Dictionary Preceded By A French-Teda Lexicon.” Mémoires. Paris: Librairie Larose. https://ehrafworldcultures.yale.edu/document?id=ms22-003.
Simpson 2011	Simpson, Jan. 2011. “Culture Summary: Teda.” New Haven, Conn.: Human Relations Area Files. https://ehrafworldcultures.yale.edu/document?id=ms22-000.
Central Thai:
Ingersoll 1966	Ingersoll, Jasper Cooke. 1966. “Fatalism In Village Thailand.” Anthropological Quarterly 39 (3): 200–225. https://ehrafworldcultures.yale.edu/document?id=ao07-034.
Kaufman 1960	Kaufman, Howard Keva. 1960. “Bangkhuad: A Community Study In Thailand.” Monographs. Locust Valley, N.Y.: Published for the Association for Asian Studies by. https://ehrafworldcultures.yale.edu/document?id=ao07-012.
Phillips 1966	Phillips, Herbert P. 1966. “Thai Peasant Personality: The Patterning Of Interpersonal Behavior In The Village Of Bang Chan.” Berkeley And Los Angeles, Calif.: University of California Press. https://ehrafworldcultures.yale.edu/document?id=ao07-004.
Tomosugi 1995	Tomosugi, Takashi. 1995. “Changing Features Of A Rice-Growing Village In Central Thailand: A Fixed-Point Study From 1967 To 1993.” Tokyo: Centre for East Asian Cultural Studies for Unesco,. https://ehrafworldcultures.yale.edu/document?id=ao07-055.
Kaffa:
Adem 2012	Adem, Teferi Abate. 2012. “Culture Summary: Kaffa.” New Haven: Human Relations Area Files. https://ehrafworldcultures.yale.edu/document?id=mp14-000.
Huntingford 1955	Huntingford, George Wynn Brereton. 1955. “Kingdom Of Kafa.” Galla Of Ethiopia: The Kingdoms Of Kafa And Janjero. London: International African Institute. https://ehrafworldcultures.yale.edu/document?id=mp14-002.
Manchu:
Shirokogorov 1924	Shirokogorov, S. M. (Sergeĭ Mikhaĭlovich). 1924. “Social Organization Of The Manchus: A Study Of The Manchu Clan Organization.” Extra Volume. Shanghai, China: Royal Asiatic Society. https://ehrafworldcultures.yale.edu/document?id=ag04-002.
Ainu:
Batchelor 1927	Batchelor, John. 1927. “Ainu Life And Lore: Echoes Of A Departing Race.” Tokyo: Kyobunkwan. https://ehrafworldcultures.yale.edu/document?id=ab06-002.
Munro, Seligman, Watanabe 1963	Munro, Neil Gordon, B. Z. Seligman, and Hitoshi Watanabe. 1963. “Ainu Creed And Cult.” New York: Columbia University Press. https://ehrafworldcultures.yale.edu/document?id=ab06-007.
Ohnuki-Tierney 2009	Ohnuki-Tierney, Emiko. 2009. “Culture Summary: Ainu.” New Haven, Conn.: Human Relations Area Files. https://ehrafworldcultures.yale.edu/document?id=ab06-000.
Ohnuki-Tierney 1974	Ohnuki-Tierney, Emiko. 1974. “Ainu Of The Northwest Coast Of Southern Sakhalin.” Prospect Heights, Illinois: Waveland Press, Inc. https://ehrafworldcultures.yale.edu/document?id=ab06-012.
Takakura, Harrison 1960	Takakura, Shin’ichirō, and John A. Harrison. 1960. “Ainu Of Northern Japan: A Study In Conquest And Acculturation.” Transactions. Philadelphia, Pa.: American Philosophical Society. https://ehrafworldcultures.yale.edu/document?id=ab06-001.
Watanabe 1964	Watanabe, Hitoshi. 1964. “Ainu: A Study Of Ecology And The System Of Social Solidarity Between Man And Nature In Relation To Group Structure.” Journal. Tokyo: University of Tokyo. https://ehrafworldcultures.yale.edu/document?id=ab06-011.
Haida:
Brink 1974	Brink, J. H. van den. 1974. “Haida Indians: Cultural Change Mainly Between 1876-1970.” Monographs And Theoretical Studies In Sociology And Anthropology In Honor Of Nels Anderson. Leiden: E. J. Brill. https://ehrafworldcultures.yale.edu/document?id=ne09-007.
Murdock 1970	Murdock, George Peter. 1970. “Rank And Potlach Among The Haida.” Yale University Publications In Anthropology. New Haven: Human Relations Area Files Press. https://ehrafworldcultures.yale.edu/document?id=ne09-002.
Miskito:
Conzemius 1932	Conzemius, Eduard. 1932. “Ethnographical Survey Of The Miskito And Sumu Indians Of Honduras And Nicaragua.” Bureau Of American Ethnology. Washington: U.S. Govt. print. off. https://ehrafworldcultures.yale.edu/document?id=sa15-001.
Nuxalk:
McIlwraith 1948	McIlwraith, T. F. (Thomas Forsyth). 1948. “Bella Coola Indians: Volume One.” Toronto: University of Toronto Press. https://ehrafworldcultures.yale.edu/document?id=ne06-001.
McIlwraith 1949 (Volume 2)	McIlwraith, T. F. (Thomas Forsyth). 1948. “Bella Coola Indians: Volume Two.” Toronto: University of Toronto Press. https://ehrafworldcultures.yale.edu/document?id=ne06-002.
Nambicuara:
Lévi-Strauss, Sittler 1948	Lévi-Strauss, Claude, and Eileen Sittler. 1948. “Family And Social Life Of The Nambikwara Indians.” Paris: Société des Américanistes. https://ehrafworldcultures.yale.edu/document?id=sp17-001.
Lévi-Strauss 1948	Lévi-Strauss, Claude. 1948. “Nambicuara.” Bulletin. Washington: Smithsonian Institution. https://ehrafworldcultures.yale.edu/document?id=sp17-002.
Pinto, Brunel 1938	Pinto, Edgard Roquette-, and Ariane Brunel. 1938. “Rondonia.” Brasiliana: Ser. 5 Of The Biblioteca Pedagogica Brasileira. Sßo Paula: Companhia Editora Nacional. https://ehrafworldcultures.yale.edu/document?id=sp17-007.
Tehuelche:
Cooper 1946	Cooper, John M. (John Montgomery). 1946. “Patagonian And Pampean Hunters.” Handbook Of South American Indians, Edited By Julian H. Steward. Washington: Smithsonian Institution. https://ehrafworldcultures.yale.edu/document?id=sh05-001.
Musters 1873	Musters, George Chaworth. 1873. “At Home With The Patagonians.” London: J. Murray. https://ehrafworldcultures.yale.edu/document?id=sh05-002.
Abipon:
Dobrizhoffer 1822	Dobrizhoffer, Martin. 1822. “Account Of The Abipones, An Equestrian People Of Paraguay: Volume 2.” London: John Murray. https://ehrafworldcultures.yale.edu/document?id=si04-001.
Barama River Carib:
Adams 1973	Adams, Kathleen J. 1973. “Barama River Caribs Of Guyana Restudied: Forty Years Of Cultural Adaptation And Population Change.” Ann Arbor: University Microfilms. https://ehrafworldcultures.yale.edu/document?id=sr09-002.
Gillin 1936	Gillin, John. 1936. “Barama River Caribs Of British Guiana.” Papers Of The Peabody Museum Of American Archaeology And Ethnology. Cambridge, Mass: The Museum. https://ehrafworldcultures.yale.edu/document?id=sr09-001.
Andamans:
Cipriani 1961	Cipriani, Lidio. 1961. “Hygiene And Medical Practices Among The Onge (Little Andaman).” Anthropos 56: 481–500 , 8 plates. https://ehrafworldcultures.yale.edu/document?id=az02-006.
Cipriani, Cox 1966	Cipriani, Lidio, and D. Tayler Cox. 1966. “Andaman Islanders.” New York: Frederick A. Praeger, Inc. https://ehrafworldcultures.yale.edu/document?id=az02-011.
Man 1932	Man, Edward Horace. 1932. “On The Aboriginal Inhabitants Of The Andaman Islands.” London: The Royal Anthropological Institute of Great Britain and Ireland. https://ehrafworldcultures.yale.edu/document?id=az02-002.
Radcliffe-Brown 1922	Radcliffe-Brown, A. R. (Alfred Reginald). 1922. “Andaman Islanders: A Study In Social Anthropology.” Cambridge: Cambridge University Press. https://ehrafworldcultures.yale.edu/document?id=az02-001.
Omaha:
Dorsey 1884	Dorsey, James Owen. 1884. “Omaha Sociology.” Bureau Of Ethnology, Third Annual Report, 1881-82, 205–370 , 4 plates. https://ehrafworldcultures.yale.edu/document?id=nq21-002.
Fletcher, La Flesche 1911	Fletcher, Alice C. (Alice Cunningham), and Francis La Flesche. 1911. “Omaha Tribe.” Twenty-Seventh Annual Report Of The Bureau Of American Ethnology, 1905-06. Washington: Government Printing Office. https://ehrafworldcultures.yale.edu/document?id=nq21-001.
Mead 1932	Mead, Margaret. 1932. “Changing Culture Of An Indian Tribe.” New York: Columbia University Press. https://ehrafworldcultures.yale.edu/document?id=nq21-003.
Abkhazians:
Janashia 1937	Janashia, N. S. 1937. “Religious Beliefs Of The Abkhasians.” Georgica 1 (s 4): 117–53. https://ehrafworldcultures.yale.edu/document?id=ri03-003.
Janašvili 1894	Janašvili, Mose. 1894. “Abkhazia And The Abkhaz.” Zapiski Kavkazskago Otdiela Imperatorskago Russkago Geograficheskago Obshchestva [Memoirs Of The Caucasus The Imperial Russian Geographical Society]. Tiflis: [s.n.]. https://ehrafworldcultures.yale.edu/document?id=ri03-001.
Akan:
McLeod 1981	McLeod, M. D. (Malcolm D.). 1981. “Asante.” London: British Museum Publications. https://ehrafworldcultures.yale.edu/document?id=fe12-039.
Rattray 1929	Rattray, R. S. (Robert Sutherland). 1929. “Ashanti Law And Constitution.” Oxford, England: Clarendon Press. https://ehrafworldcultures.yale.edu/document?id=fe12-003.
Warren 1986	Warren, Dennis M. 1986. “Akan Of Ghana: An Overview Of The Ethnographic Literature.” Accra: Pointer Ltd. https://ehrafworldcultures.yale.edu/document?id=fe12-029.
Igbo:
Amadiume 1987	Amadiume, Ifi. 1987. “Male Daughters, Female Husbands: Gender And Sex In An African Society.” London: Zed Books. https://ehrafworldcultures.yale.edu/document?id=ff26-040.
Basden 1966	Basden, George Thomas. 1966. “Among The Ibos Of Nigeria: An Account Of The Curious And Interesting Habits, Customs And Beliefs Of A Little Known African People By One Who Has For Many Years Lived Amongst Them On Close And Intimate Terms.” London: Cass. https://ehrafworldcultures.yale.edu/document?id=ff26-006.
Basden, Willis 1966	Basden, George Thomas, and John Ralph Willis. 1966. “Niger Ibos: A Description Of The Primitive Life, Customs And Animistic Beliefs, Etc., Of The Ibo People Of Nigeria.” London: Cass. https://ehrafworldcultures.yale.edu/document?id=ff26-007.
Green 1964	Green, M. M. (Margaret Mackeson). 1964. “Ibo Village Affairs.” New York: Praeger. https://ehrafworldcultures.yale.edu/document?id=ff26-003.
Henderson 1972	Henderson, Richard N. 1972. “King In Every Man: Evolutionary Trends In Onitsha Ibo Society And Culture.” New Haven: Yale University Press. https://ehrafworldcultures.yale.edu/document?id=ff26-022.
Leith-Ross, Lugard 1934	Leith-Ross, Sylvia, and Lord Lugard. 1934. “African Women: A Study Of The Ibo Of Nigeria.” London: Faver and Faver, Limited. https://ehrafworldcultures.yale.edu/document?id=ff26-005.
Okere 1980	Okere, Linus Chukwuemeka. 1980. “Socio-Economic And Cultural Aspects Of Food And Food Habits In Rural Igboland.” Ann Arbor, Mich.: University Microfilms. https://ehrafworldcultures.yale.edu/document?id=ff26-029.
Azande:
Baxter, Butt 1953	Baxter, P. T. W., and Audrey Butt. 1953. “Azande, And Related Peoples Of The Anglo-Egyptian Sudan And Belgian Congo.” Ethnographic Survey Of Africa, East Central Africa. London: International African Institute. https://ehrafworldcultures.yale.edu/document?id=fo07-056.
Casati, Clay, Landor 1891.	Casati, Gaetano, Mrs. J. Randolph Clay, and I. Walter Savage Landor. 1891. “Ten Years In Equatoria And The Return With Emin Pasha, Vol. 1.” London And New York: Frederick Warne and Co. https://ehrafworldcultures.yale.edu/document?id=fo07-028.
Czekanowski 1924	Czekanowski, Jan. 1924. “Research In The Nile-Congo Region.” Wissenschaftliche Ergebnisse Der Deutschen Zentral Afrika Expedition, 1907-1908, Unter Führung Adolf Friedrichs, Herzogs Ze Mecklenburg. Leipzig: Klinkhardt und Biermann. https://ehrafworldcultures.yale.edu/document?id=fo07-020.
Evans-Pritchard 1937	Evans-Pritchard, E. E. (Edward Evan). 1937. “Witchcraft, Oracles And Magic Among The Azande.” Oxford: Clarendon Press. https://ehrafworldcultures.yale.edu/document?id=fo07-071.
Mongo:
Hulstaert, Vizedom 1938.	Hulstaert, Gustave E., and Monika B. Vizedom. 1938. “Marriage Among The Nkundu.” Méin-8°. Bruxelles: Librairie Falk fils, Georges Van Campenhout, Successeur. https://ehrafworldcultures.yale.edu/document?id=fo32-002.
Sato 1983	Sato, Hiroaki. 1983. “Hunting Of The Boyela, Slash-And-Burn Agriculturalists, In The Central Zaire Forest.” African Study Monographs 4: 1–54. https://ehrafworldcultures.yale.edu/document?id=fo32-012.
Suku:
Kopytoff 2016	Kopytoff, Igor. 2016. “Culture Summary: Suku.” New Haven: Human Relations Area Files. https://ehrafworldcultures.yale.edu/document?id=fo46-000.
Kopytoff 1990	Kopytoff, Igor. 1990. “Women’S Roles And Existential Identities.” Beyond The Sex: New Directions In The Anthropology Of Gender. Philadelphia: University of Pennsylvania Press. https://ehrafworldcultures.yale.edu/document?id=fo46-009.
Ovimbundu:
Childs 1949	Childs, Gladwyn Murray. 1949. “Umbundu Kinship & Character: Being A Description Of Social Structure And Individual Development Of The Ovimbundu Of Angola, With Observations Concerning The Bearing On The Enterprise Of Christian Missions Of Certain Phases Of The Life And Culture Described.” London: Published for the International African Institute by the Oxford University Press. https://ehrafworldc…
Ennis, Lord 1962	Ennis, Merlin W., and Albert Bates Lord. 1962. “Umbundu: Folk Tales From Angola.” Boston: Beacon Press. https://ehrafworldcultures.yale.edu/document?id=fp13-008.
Hambly 1934	Hambly, Wilfrid Dyson. 1934. “Ovimbundu Of Angola: Frederick H. Rawson-Field Museum Ethnological Expedition To West Africa, 1929-30. ; 84 Plates In Photogravure And 1 Map.” Anthropological Series. Chicago: [s. n.]. https://ehrafworldcultures.yale.edu/document?id=fp13-003.
Bemba:
Richards 1939	Richards, Audrey I. (Audrey Isabel). 1939. “Land, Labour And Diet In Northern Rhodesia: An Economic Study Of The Bemba Tribe.” Pub. for the International Institute of African Languages & Cultures by the Oxford University Press. https://ehrafworldcultures.yale.edu/document?id=fq05-002.
Tsonga:
Junod 1927	Junod, Henri Alexandre. 1927. “Life Of A South African Tribe: Vol. 1.” London: Macmillan and Co., Limited. https://ehrafworldcultures.yale.edu/document?id=ft06-001.
Wolof:
Gamble 1957	Gamble, David P. 1957. “Wolof Of Senegambia: Together With Notes On The Lebu And The Serer.” Ethnographic Survey Of Africa: Western Africa. London: International African Institute. https://ehrafworldcultures.yale.edu/document?id=ms30-001.
Rousseau, Moerman 1929	Rousseau, R., and Marianne Moerman. 1929. “Senegal In Former Times: A Study Of Oualo, The Notebooks Of Yoro Dyâo.” Bulletin Du Comité D’Études Historiques Et Scientifiques De L'Afrique Occidentale Française 12: HRAF Ms: 110 [Original: 133–211 ]. https://ehrafworldcultures.yale.edu/document?id=ms30-028.
Nicobarese:
Man, Prain, Man 1932	Man, Edward Horace, D. (David) Prain, and Amy Frances Man. 1932. “Nicobar Islands And Their People.” Guildford, Eng.: Printed and pub. For the Royal Anthropological Institute of Great Britain and Ireland by Billings and Sons. https://ehrafworldcultures.yale.edu/document?id=az07-001.
Whitehead 1924	Whitehead, George. 1924. “In The Nicobar Islands: The Record Of A Lengthy Sojourn In Islands Of Sunshine & Palms Amongst A People Primitive In Their Habits & Beliefs & Simple In Their Manner Of Living, With A Description Of Their Customs & Religious Ceremonies & An Accout Of Their Superstitions, Traditions, & Folklore.” London: Seeley, Service & Co. Limited. https://ehrafworldcultures.yale.edu/do…
Eastern Toraja:
Adriani, Kruijt 1950	Adriani, Nicolaus, and Albertus Christiaan Kruijt. 1950. “Bare’E-Speaking Toradja Of Central Celebes (The East Toradja): First Volume.” Verhandelingen. Amsterdam: Noord-Hollandsche Uitgevers Maatschappij. https://ehrafworldcultures.yale.edu/document?id=og11-002.
Adriani, Kruijt 1951	Adriani, Nicolaus, and Albertus Christiaan Kruijt. 1951. “Bare’E-Speaking Toradja Of Central Celebes (The East Toradja): Second Volume.” Verhandelingen. Amsterdam: Noord-Hollandsche Uitgevers Maatschappij. https://ehrafworldcultures.yale.edu/document?id=og11-003.
Adriani, Kruijt 1951 (V3)	Adriani, Nicolaus, and Albertus Christiaan Kruijt. 1951. “Bare’E-Speaking Toradja Of Central Celebes (The East Toradja): Third Volume.” Verhandelingen. Amsterdam: Noord-Hollandsche Uitgevers Maatschappij. https://ehrafworldcultures.yale.edu/document?id=og11-004.
Adriani, Kruijt 1951 (4)	Adriani, Nicolaus, and Albertus Christiaan Kruijt. 1951. “Bare’E-Speaking Toradja Of Central Celebes (The East Toradja): Volume Of Plates.” Verhandelingen. Amsterdam: Noord-Hollandsche Uitgevers Maatschappij. https://ehrafworldcultures.yale.edu/document?id=og11-005.
Trobriands:
Scoditti 1989	Scoditti, Giancarlo M. G. 1989. “Kitawa: A Linguistic And Aesthetic Analysis Of Visual Art In Melanesia.” Approaches To Semiotics. Berlin: Mouton de Gruyter. https://ehrafworldcultures.yale.edu/document?id=ol06-032.
Silas 1926	Silas, Ellis. 1926. “Primitive Arcadia.” London: T. Fisher Unwin Ltd. https://ehrafworldcultures.yale.edu/document?id=ol06-016.
Lesu:
Lewis 1969	Lewis, Phillip H. (Phillip Harold). 1969. “Social Organization In Northern New Ireland.” Social Context Of Art In Northern New Ireland. [Chicago]: Chicago Natural History Museum. https://ehrafworldcultures.yale.edu/document?id=om24-008.
Kiribati:
Grimble, Maude 1989	Grimble, Arthur, and H. E. (Henry Evans) Maude. 1989. “Tungaru Traditions: Writings On The Atoll Culture Of The Gilbert Islands.” Pacific Islands Monograph Series. Honolulu: Center for Pacific Islands Studies, School of Hawaiian, Asian, and Pacific Studies, University of Hawaii : University of Hawaii Press. https://ehrafworldcultures.yale.edu/document?id=or06-006.
Koch 1986	Koch, Gerd. 1986. “Material Culture Of Kiribati.” [Suva, Fiji]: Institute of Pacific Studies of the University of the South Pacific. https://ehrafworldcultures.yale.edu/document?id=or06-009.
Belau:
McCutcheon 1989	McCutcheon, Mary S. (Mary Shaw). 1989. “Resource Exploitation And The Tenure Of Land And Sea In Palau.” Publications. Ann Arbor, Mich.: University Microfilms International. https://ehrafworldcultures.yale.edu/document?id=or15-009.
Force 1960	Force, Roland W. 1960. “Leadership And Cultural Change In Palau.” Fieldiana : Anthropology. Chicago: Chicago Natural History Museum. https://ehrafworldcultures.yale.edu/document?id=or15-013.
Chuuk:
Bollig 1927	Bollig, Laurentius. 1927. “Inhabitants Of The Truk Islands: Religion, Life And A Short Grammar Of A Micronesian People.” Munster I W.: Aschendorff. https://ehrafworldcultures.yale.edu/document?id=or19-022.
LeBar	LeBar, Frank M. {nd}-/. “Material Culture Of Truk.” {S.L.}: {s.n.}. https://ehrafworldcultures.yale.edu/document?id=or19-003.
Mahony 1971	Mahony, Frank J. 1971. “Trukese Theory Of Medicine.” Ann Arbor, Michigan: University Microfilms. https://ehrafworldcultures.yale.edu/document?id=or19-025.
Yapese:
Oca 1893	Oca, José Montes de. 1893. “Western Carolines: The Island Of Yap.” Boletín 34: HRAF ms: 1, 30 leaves [original: 251–79 ]. https://ehrafworldcultures.yale.edu/document?id=or22-015.
Müller 1917	Müller, Wilhelm. 1917. “Yap.” Hamburgische Wissenschaftliche Stiftung, Ergebnisse Der Südsee-Expedition 1908-1910, Ii. Hamburg: L. Friederichsen & Co. https://ehrafworldcultures.yale.edu/document?id=or22-006.
Hunt, Schneider, Kidder, Stevens 1949	Archaeology, Peabody Museum of, Micronesia Ethnology Expedition to Yap Island, Edward E. (Edward Eyre) Hunt, David Murray Schneider, Nathaniel R. Kidder, and William D. Stevens. 1949. “Micronesians Of Yap And Their Depopulation: Report Of The Peabody Museum Expedition To Yap Island, Micronesia, 1947-1948.” Coordinated Investigation Of Micronesian Anthropology [Cima] Report. Cambridge: Peabody Mus…
Salesius 1906	Salesius, Father. 1906. “Carolines Island Yap.” Berlin: Wilhelm Süsserot. https://ehrafworldcultures.yale.edu/document?id=or22-002.
Marquesas:
Suggs 1963	Suggs, Robert C. (Robert Carl). 1963. “Marquesan Sexual Behavior.” New Haven: [s.n.]. https://ehrafworldcultures.yale.edu/document?id=ox06-013.
O'odham:
Bahr 2011	Bahr, Donald M. 2011. “Culture Summary: O’Odham.” New Haven, Conn.: Human Relations Area Files. https://ehrafworldcultures.yale.edu/document?id=nu79-000.
Castetter, Underhill 1935	Castetter, Edward Franklin, and Ruth Murray Underhill. 1935. “Ethnobiology Of The Papago Indians.” Ethnobiological Studies In The American Southwes 4 (3): 84. https://ehrafworldcultures.yale.edu/document?id=nu79-017.
Joseph, Spicer, Chesky 1949	Joseph, Alice, Rosamond B. Spicer, and Jane Chesky. 1949. “Desert People: A Study Of The Papago Indians.” [Indian Education Research Series]. Chicago: The University of Chicago Press. https://ehrafworldcultures.yale.edu/document?id=nu79-004.
Amhara:
Hoben 1973	Hoben, Allan. 1973. “Land Tenure Among The Amhara Of Ethiopia: The Dynamics Of Cognatic Descent.” Monographs In Ethiopian Land Tenure. Chicago: University of Chicago Press. https://ehrafworldcultures.yale.edu/document?id=mp05-013.
Messing, Bender 1985	Messing, Simon D. (Simon David), and M. Lionel (Marvin Lionel) Bender. 1985. “Highland Plateau Amhara Of Ethiopia.” Ethnography Series. New Haven, Conn.: Human Relations Area Files. https://ehrafworldcultures.yale.edu/document?id=mp05-020.
Konso:
Hallpike 2008	Hallpike, C. R. (Christopher Robert). 2008. “Konso Of Ethiopia: A Study Of The Values Of An East Cushitic People.” Central Milton Keynes: AuthorHouse. https://ehrafworldcultures.yale.edu/document?id=mp17-004.
Fellahin:
Ayrout, Wayment 1945	Ayrout, Henry Habib, and Hilary Wayment. 1945. “Fellaheen.” Cairo: R. Schindler. https://ehrafworldcultures.yale.edu/document?id=mr13-003.
Berbers of Morocco:
Blanco Izaga, Hart 1975	Blanco Izaga, Emilio, and David M. Hart. 1975. “Emilio Blanco Izaga: Colonel In The Rif.” Hraflex Books Ethnology Series. New Haven, Conn.: Human Relation Area Files. https://ehrafworldcultures.yale.edu/document?id=mx03-005.
Coon 1931	Coon, Carleton S. (Carleton Stevens). 1931. “Tribes Of The Rif.” Harvard African Studies. Cambridge, Mass.: Peabody Museum of Harvard University. https://ehrafworldcultures.yale.edu/document?id=mx03-001.
Hart 2011	Hart, David M. 2011. “Culture Summary: Berbers Of Morocco.” New Haven, Conn.: Human Relations Area Files. https://ehrafworldcultures.yale.edu/document?id=mx03-000.
Westermarck 1926	Westermarck, Edward. 1926. “Ritual And Belief In Morocco.” London: Macmillan and Co. https://ehrafworldcultures.yale.edu/document?id=mx03-002.
Ganda:
Fallers 1960	Fallers, Margaret Chave. 1960. “The Eastern Lacustrine Bantu (Ganda and Soga).” In Ethnographic Survey of Africa : East Central Africa, 86. London: International African Institute. https://ehrafworldcultures.yale.edu/document?id=fk07-012.
Kagwa Sir, Kalibala, Edel, Roscoe 1934	Kagwa Sir, Apolo, Ernest B. Kalibala, May (Mandelbaum) Edel, and John Roscoe. 1934. “The Customs of the Baganda.” In Contributions to Anthropology, vol. 22:199. New York: Columbia University Press. https://ehrafworldcultures.yale.edu/document?id=fk07-008.
Mair 1934	Mair, Lucy Philip. 1934. An African People in the Twentieth Century. London: Routledge & Sons. https://ehrafworldcultures.yale.edu/document?id=fk07-001.
Ray 1991	Ray, Benjamin C. 1991. Myth, Ritual, and Kingship in Buganda. New York: Oxford University Press. https://ehrafworldcultures.yale.edu/document?id=fk07-019.
Roscoe 1911	Roscoe, John. 1911. The Baganda: An Account of Their Native Customs and Beliefs. London: Macmillan and Co. https://ehrafworldcultures.yale.edu/document?id=fk07-002.
Ingalik
Osgood 1959	Osgood, Cornelius. 1959. “Ingalik Mental Culture.” In Yale University Publications in Anthropology, 195. New Haven: Dept. of Anthropology, Yale University. https://ezproxy.shh.mpg.de:20028/document?id=na08-003.
Osgood 1958	Osgood, Cornelius. 1958. “Ingalik Social Culture.” In Yale University Publications in Anthropology, 289. New Haven: Published for the Dept. of Anthropology, Yale University, by The Yale University Press. https://ezproxy.shh.mpg.de:20028/document?id=na08-002.
VanStone 1979	VanStone, James W. 1979. “Ingalik Contact Ecology: An Ethnohistory of the Lower-Middle Yukon, 1790-1935.” In Fieldiana : Anthropology ; Publication (Field Museum of Natural History), v. 71 ; 1295:xii, 273. Chicago: Field Museum of Natural History. https://ezproxy.shh.mpg.de:20028/document?id=na08-007.
Kutenai
Schaeffer 1966	Schaeffer, Claude E. 1966. “Bear Ceremonialism of the Kutenai Indians.” In Studies in Plains Anthropology and History, 54. Washington: U.S. Dept. of the Interior, Indian Arts and Crafts Board. https://ezproxy.shh.mpg.de:20042/document?id=nf08-002.
Turney-High 1941	Turney-High, Harry Holbert. 1941. “Ethnography of the Kutenai.” In Memoirs of the American Anthropological Association, 202. Menasha, Wis.: American Anthropological Association. https://ezproxy.shh.mpg.de:20042/document?id=nf08-003.
Rwala Bedouin
Musil 1928	Musil, Alois. 1928. “The Manners and Customs of the Rwala Bedouins.” In Oriental Explorations and Studies, xiv, 712. New York: The American Geographical Society. https://ezproxy.shh.mpg.de:20042/document?id=md04-002.
Yakut
Balzer 1997	Balzer, Marjorie Mandelstam. 1997. “Culture Summary: Yakut.” New Haven, Conn.: HRAF. https://ezproxy.shh.mpg.de:20037/document?id=rv02-000.
Jochelson 1906	Jochelson, Waldemar. 1906. “Kumiss Festivals of the Yakut and the Decoration of Kumiss Vessels.” In Boas Anniversary Volume, 257–71. New York: G. E. Stechert & Co. https://ezproxy.shh.mpg.de:20037/document?id=rv02-039.
Jochelson 1933	Jochelson, Waldemar. 1933. “The Yakut.” In Anthropological Papers, vol. XXXIII:33–225. New York: Published by order of the Trustees. https://ezproxy.shh.mpg.de:20037/document?id=rv02-002.
Popov 1946	Popov, A. A. 1946. “Family Life of the Dolgani People.” Sovetskaya Etnografiya, no. no. 4: 50–74. https://ezproxy.shh.mpg.de:20037/document?id=rv02-057.
Popov 1935	Popov, A. A. 1935. “Reindeer Breeding among the Dolgan.” Sovetskaia Etnografiia, 184–205. https://ezproxy.shh.mpg.de:20037/document?id=rv02-054.
Sieroszewski1993	Sieroszewski, Wacław. 1993. The Yakut: An Experiment in Ethnographic Research. Moskva: Assotsiatsiia “Rossiiskaia polit. entsiklopediia.” https://ezproxy.shh.mpg.de:20037/document?id=rv02-001.
Libyan Bedouin
Mohsen 1974	Mohsen, Safia K. 1974. The Quest for Order among Awlad Ali of the Western Desert of Egypt. Ann Arbor, Michigan: University Microfilms. https://ezproxy.shh.mpg.de:20040/document?id=mt09-002.
Mutair:
Dickson 1951	Dickson, H. R. P. (Harold Richard Patrick). 1951. The Arab of the Desert : A Glimpse into Badawin Life in Kuwait and Sau’di Arabia. London: George Allen & Unwin Ltd. https://ezproxy.shh.mpg.de:20040/document?id=mj04-001.
Albanians:
Hasluck, Hutton 1954	Hasluck, Margaret Masson Hardie, and J. H. (John Henry) Hutton. 1954. The Unwritten Law in Albania. Cambridge: University Press. https://ezproxy.shh.mpg.de:20028/document?id=eg01-010.
