# Supplementary material for: Function predicts how people treat their dogs in a global sample
Source: Sci Rep. 2023 Mar 27;13:4954. doi: 10.1038/s41598-023-31938-5 (PMC10042878; doi:10.1038/s41598-023-31938-5)
Supplement: Supplementary file 5 — Supplementary Information 5. [file 41598_2023_31938_MOESM5_ESM.csv]

	X	v0.2.socName	Latitude	Longitude	v2.1.hunt_01	v2.2.defense_01	v2.3.guardHerds_01	v2.4.herding_01	newcarry_01	NumberFunctionsIfAllAreNonNA	FarmingPropensity	AnimalHusbandry	NumberParagraphs	MeanAnnualTemperature
1	1	Pawnee	42	-100	1	1	0	0	1	3	1.08149864002821	2.5	9	10.22841915
2	2	Warao	9	-62	1	1	0	0	0	2	-0.991229021395992	2.5	13	25.98562388
3	3	Tiv	7	9	1	0	0	0	0	1	1.15991544178564	10.5	10	23.55943574
4	4	Kazakh	48	70	0	0	0	1	0	1	0.629265733806523	80.5	4	2.868138877
5	5	Irish	53	-9	1	1	0	1	0	3	1.93505434023343	40.5	6	11.2498484
6	6	Navajo	37	-110	1	1	1	1	0	4	1.05791605057311	30.5	110	NA
7	7	Shuar	-3	-78	1	1	0	0	0	2	1.30209225680177	2.5	27	20.98180557
8	8	Tuareg	23	6	1	1	1	1	0	4	1.08430886853374	50.5	9	20.30917348
9	9	Saami	68	22	1	1	1	1	0	4	-0.820404550065065	60.5	98	-2.859550575
10	10	Aymara	-16	-69	0	1	0	0	0	1	2.29366188490787	30.5	8	18.09113134
11	11	Gros Ventre	48.78	-108.98	0	0	0	0	0	0	-1.62637720880325	2.5	4	6.665316959
12	12	Chukchee	66	177	1	0	0	0	1	2	-0.843249812615267	50.5	55	-13.53160257
13	13	Kaska	59	-128	1	0	0	0	1	2	-1.47315982971206	2.5	15	-5.328890959
14	14	Wayuu	12	-72	NA	NA	NA	NA	NA	NA	0.452595287852793	70.5	2	26.13008088
15	15	Khalkha	46	97	1	1	1	0	0	3	0.649853280931516	80.5	21	-3.590068385
16	16	Kung	-20	21	1	0	0	0	0	1	-1.70881870074596	2.5	38	21.03310646
17	17	Mbuti	2	28	1	0	0	0	0	1	-1.82826407603289	2.5	8	21.45388227
18	18	Spanish Basque	43	-2	1	0	0	0	0	1	2.16381310749788	40.5	13	13.94759676
19	19	Semang	5	101	1	1	0	0	0	2	-1.86138862315913	2.5	13	25.22073264
20	20	Somali	10	43	1	1	1	0	0	3	1.05311780613058	93	18	NA
21	21	Comanche	33	-100	0	1	0	0	0	1	-1.43999335058357	2.5	7	14.75241534
22	22	Tiwi	-11.56	130.81	1	0	0	0	0	1	-1.89232907475132	2.5	4	26.94768353
23	23	Basseri	30	34	0	1	0	0	0	1	0.632354124301763	80.5	4	18.84549381
24	24	Aweikoma	-28	-50	1	0	0	0	0	1	-1.87764934356907	2.5	5	17.03586013
25	25	Northern Aranda	-24	134	1	1	0	0	0	2	-1.83356384696207	2.5	6	20.75211672
26	26	Toda	12	77	NA	NA	NA	NA	NA	NA	-0.486110403149459	93	1	24.26219321
27	27	Yahgan	-55.02	-68.98	1	1	0	0	0	2	-1.31703355467997	2.5	26	4.249552757
28	28	Havasupai	36	-112	1	0	0	0	0	1	0.86567420146275	2.5	3	12.19737898
29	29	Vedda	8	81	1	1	0	0	0	2	-1.84643938451709	2.5	7	26.42472773
30	30	Kapauku	31	120	0	0	0	0	0	0	2.50182835832948	10.5	7	NA
31	31	Manus	-4	136	1	0	0	0	0	1	1.91112959081396	20.5	9	23.97443365
32	32	Nivkh	53	142	NA	NA	NA	NA	1	NA	-1.5903842571835	2.5	74	-3.29322576
33	33	Khoi	-26	18	1	1	1	0	0	3	-1.2043672949323	50.5	5	19.47319999
34	34	Garo	26	91	0	1	0	0	0	1	2.52472829202309	10.5	5	22.93143988
35	35	Guaraní	-26	-54	1	0	0	0	0	1	0.869538233367628	2.5	4	22.61921178
36	36	Talamancans	9	-83	1	0	0	0	0	1	1.27098025632894	10.5	5	25.7698347
37	37	Mende	8	-11	NA	NA	NA	NA	NA	NA	1.97315357948321	10.5	1	25.03466813
38	38	Shilluk	10	32	1	NA	NA	NA	NA	NA	1.38127739132832	20.5	3	25.49383687
39	39	Iban	2	112	1	0	0	0	0	1	2.14311179232082	20.5	9	23.87406324
40	40	Gond	19	81	1	1	0	0	0	2	1.23273662671318	20.5	16	23.48500689
41	41	Saramaka	4	-56	1	1	0	0	0	2	1.05549544344211	2.5	10	24.84095064
42	42	Orokaiva	-9	148	1	0	0	0	0	1	1.26391707273242	10.5	16	22.73002575
43	43	Huichol	23	-104	1	1	0	0	0	2	1.15880536508754	10.5	8	23.30968851
44	44	Yi	29	103	0	1	0	0	0	1	2.08145951665791	30.5	3	10.25560979
45	45	Bambara	13	-7	0	1	0	0	0	1	1.39451778614064	20.5	3	26.22271487
46	46	Babylonians	32	45	NA	NA	NA	NA	NA	NA	2.17547629991676	20.5	5	23.24391824
47	47	Tallensi	11	-1	1	0	0	0	0	1	2.11408071927044	20.5	5	26.2262842
48	48	Cambodians	13	104	0	1	0	0	0	1	1.56931739374825	30.5	7	24.06710121
49	49	Tanala	-22	47	1	0	0	0	0	1	2.17667766717719	20.5	4	21.08370446
50	50	Uttar Pradesh	26	83	0	0	0	0	0	0	2.71807156823538	20.5	4	26.00683427
51	51	Turks	38	30	NA	1	NA	NA	NA	NA	2.52304139252385	40.5	9	10.25954975
52	52	Aztecs	19	-99	0	1	0	0	0	1	2.0600891550464	10.5	18	14.09964205
53	53	Kurds	32	44	1	1	1	1	0	4	2.14731260874357	40.5	7	15.25179622
54	54	Aleut	53.86	-166.79	0	0	0	1	0	1	-1.42030593395688	2.5	9	3.10205564
55	55	Yurok	41	-124	NA	1	NA	NA	NA	NA	-1.55484403712731	2.5	2	11.88940898
56	56	Island Carib	15.41	-61.27	1	0	0	0	0	1	1.34067899716163	2.5	4	25.50682844
57	57	Eastern Apache	31	-108	1	1	0	1	0	3	-1.88456817997109	2.5	15	14.39422375
58	58	Tupinamba	-8	-35	1	0	0	0	0	1	0.586510666767337	2.5	6	19.41589809
59	59	Ojibwa	52	-98	1	1	0	0	0	2	-1.6761873324776	2.5	42	1.479570546
60	60	Maori	-38.41	176.31	1	0	0	0	0	1	0.645588670857755	2.5	14	17.03608145
61	61	Canela	-7	-45	1	0	0	0	0	1	0.567151031034481	2.5	6	25.27181449
62	62	Nenets	68	75	1	0	0	1	1	3	-0.992309352166092	40.5	7	-4.752981222
63	63	Maasai	-2	36	1	1	1	1	0	4	-0.361418015301908	93	6	18.69236355
64	64	Lepcha	28	89	1	1	0	0	0	2	2.10368026165965	30.5	10	8.303099484
65	65	Burmans	20	95	1	1	0	0	0	2	2.74257173353059	20.5	7	23.24950743
66	66	Mundurucu	-6	-58	1	1	0	0	0	2	0.738840802390168	2.5	12	24.24497125
67	67	Kuna	9	-78	1	1	0	0	0	2	1.73209650167059	2.5	11	25.63321452
68	68	Copper Inuit	69	-110	1	0	0	0	1	2	-1.12638716935111	2.5	105	-14.2963464
69	69	Mao	9	35	NA	NA	NA	NA	NA	NA	1.52100106469311	10.5	2	22.39862936
70	70	Kwoma	-4	142	1	0	0	0	0	1	0.655270828554918	10.5	10	20.51632514
71	71	Siwai	-6	155	1	0	0	0	0	1	1.24862172975563	20.5	23	27.26901189
72	72	Alorese	-8.22	124.26	NA	NA	NA	NA	NA	NA	1.84259492319444	10.5	1	26.63101361
73	73	Mapuche	-39	-68	1	1	1	0	0	3	1.82875643526222	20.5	11	11.73974332
74	74	Nuba	12	31	1	0	0	0	0	1	1.89663005197045	20.5	6	25.57432579
75	75	Okayama	35	136	1	1	0	0	0	2	2.87279631693051	10.5	3	14.39161299
76	76	Kimam	-7.52	138.46	NA	NA	NA	NA	NA	NA	1.24687263679505	2.5	3	26.44995906
77	77	Korea	38.134147	126.960754	1	1	0	0	0	2	2.10489369183246	20.5	33	10.64379312
78	78	Inka	-13	-72	0	0	1	0	0	1	2.21655613705199	20.5	11	2.855437559
79	79	Teda	21	17	1	0	0	1	0	2	1.5666094972761	30.5	16	21.81283632
80	80	Central Thai	15	100	0	1	0	0	0	1	2.50157658686848	10.5	5	24.06372942
81	81	Kaffa	7	36	NA	NA	NA	NA	NA	NA	1.67739579727212	20.5	2	17.86282418
82	82	Manchu	45	126	NA	NA	NA	NA	NA	NA	2.42840237797929	20.5	1	-0.555777366
83	83	Ainu	44	144	1	1	0	0	1	3	-0.79702728770671	2.5	16	6.877421172
84	84	Haida	54	-132	NA	NA	NA	NA	NA	NA	-1.59991116596297	2.5	4	7.311211105
85	85	Nuxalk	52	-127	1	0	0	0	0	1	-1.54118791821842	2.5	17	2.353052287
86	86	Miskito	13	-85	1	1	0	0	0	2	-0.16407889578354	10.5	4	25.88242545
87	87	Nambicuara	-12	-59	1	0	0	0	0	1	-0.287538511280237	2.5	8	23.91024133
88	88	Tehuelche	-46	-70	1	1	0	0	0	2	-1.72046918738609	2.5	8	8.043260203
89	89	Abipón	-29	-61	1	1	0	0	0	2	-1.67784352721255	10.5	3	20.73714114
90	90	Barama River Carib	5	-59	1	0	0	0	0	1	0.584849579707916	2.5	3	25.15772756
91	91	Andamans	12	93	1	1	0	0	0	2	-1.77776221809829	2.5	25	26.21032495
92	92	Omaha	41	-96	0	0	0	0	1	1	0.760415720223295	2.5	5	11.53361293
93	93	Abkhazians	43	41	NA	0	0	0	0	NA	1.49007682088391	60.5	5	14.28108171
94	94	Akan	7	-2	1	0	0	0	0	1	1.94959695071652	2.5	6	24.03454623
95	95	Igbo	6	7	1	0	0	0	0	1	2.84114066188161	10.5	25	24.51129968
96	96	Azande	5	27	1	0	0	0	0	1	1.31058279079333	2.5	15	22.23490616
97	97	Mongo	0	20	1	0	0	0	0	1	1.4280498030218	2.5	3	22.99591436
98	98	Suku	-6	18	1	NA	NA	NA	NA	NA	1.307032663746	2.5	3	21.4750628
99	99	Ovimbundu	-12	16	1	1	0	0	0	2	1.38044600546932	20.5	9	17.67675463
100	100	Bemba	-11	31	1	NA	NA	NA	NA	NA	1.66428375381045	2.5	2	17.66497935
101	101	Tsonga	-24	32	NA	NA	NA	NA	NA	NA	1.77497983903019	30.5	2	18.27688627
102	102	Wolof	15	-17	1	NA	1	NA	NA	NA	2.31676116257783	30.5	2	27.21072135
103	103	Nicobarese	9.17	92.77	1	0	0	0	0	1	1.27591037172984	10.5	6	26.99160716
104	104	Eastern Toraja	-2	121	1	0	0	0	0	1	1.90105071995257	20.5	64	22.74314386
105	105	Trobriands	-8.43	151.09	NA	NA	NA	NA	NA	NA	1.50865357393641	10.5	4	26.73240145
106	106	Lesu	-3.06	151.66	1	NA	NA	NA	NA	NA	1.3733479515317	10.5	2	27.61679165
107	107	Kiribati	3.38	172.99	0	1	0	0	0	1	1.37881753239305	10.5	8	27.40383911
108	108	Belau	7.45	134.54	NA	NA	NA	NA	NA	NA	1.91019715626181	10.5	4	27.65871222
109	109	Chuuk	7.34	151.6	0	1	0	0	0	1	1.81334571453632	2.5	10	27.59829754
110	110	Yapese	9.55	138.13	0	0	0	0	0	0	1.86404089622029	10.5	9	27.54680586
111	111	Marquesas	-8.9	-140.08	NA	NA	NA	NA	NA	NA	1.82880205413993	10.5	1	26.81320394
112	112	O'odham	31	-112	1	1	0	0	0	2	0.859099744243674	2.5	5	21.64801915
113	113	Amhara	13	38	0	NA	0	0	0	NA	2.29132949333674	30.5	4	19.55978238
114	114	Konso	6	37	NA	NA	NA	NA	NA	NA	2.70676261217231	20.5	4	21.95125181
115	115	Fellahin	25	33	NA	NA	NA	NA	NA	NA	2.2996277706489	30.5	4	23.64067076
116	116	Berbers of Morocco	35	-4	1	1	NA	1	0	NA	1.78802837184913	30.5	14	18.88186263
117	117	Ganda	1	32	1	0	0	0	0	1	2.04875306694783	10.5	9	21.67107111
118	118	Albanians	42	20	1	1	1	0	0	3	2.50153313190331	40.5	41	11.8407087
119	119	Ingalik	62	-160	0	0	0	0	1	1	-1.46456659408491	2.5	NA	-4.229181705
120	120	Kutenai	50	-117	1	1	0	0	1	3	-1.77516878399128	2.5	NA	3.721540491
121	121	Rwala Bedouin	33	37	0	1	1	0	0	2	-0.854013736989559	80.5	4	16.05748809
122	122	Libyan Bedouin	31	22	0	1	1	0	0	2	2.18694846049274	60.5	2	NA
123	123	Mutair	28	47	1	1	1	0	0	3	-0.379556407011909	93	14	NA
124	124	Yakut	65	125	1	1	0	1	1	4	-0.326467685756476	40.5	30	NA
