# Supplementary material for: Function predicts how people treat their dogs in a global sample
Source: Sci Rep. 2023 Mar 27;13:4954. doi: 10.1038/s41598-023-31938-5 (PMC10042878; doi:10.1038/s41598-023-31938-5)
Supplement: Supplementary file 6 — Supplementary Information 6. [file 41598_2023_31938_MOESM6_ESM.zip]

Archive with 2 entries (2 files):
- SupplementaryData3.rds
- __MACOSX/._SupplementaryData3.rds
