# Supplementary material for: Function predicts how people treat their dogs in a global sample
Source: Sci Rep. 2023 Mar 27;13:4954. doi: 10.1038/s41598-023-31938-5 (PMC10042878; doi:10.1038/s41598-023-31938-5)
Supplement: Supplementary file 7 — Supplementary Information 7. [file 41598_2023_31938_MOESM7_ESM.zip]

Archive with 6 entries (6 files):
- data.R
- __MACOSX/._data.R
- dfprep.R
- __MACOSX/._dfprep.R
- varcov.spatial_function.R
- __MACOSX/._varcov.spatial_function.R
