# Supplementary material for: Function predicts how people treat their dogs in a global sample
Source: Sci Rep. 2023 Mar 27;13:4954. doi: 10.1038/s41598-023-31938-5 (PMC10042878; doi:10.1038/s41598-023-31938-5)
Supplement: Supplementary file 7 — Supplementary Information 7. [file 41598_2023_31938_MOESM7_ESM.zip › varcov.spatial_function.R]

#This script contains the code from the package geoR for the particular funciton varcov.spatial. It was not possible to load the package itself due to problems with XQuartz from xquartz.macosforge.org no longer part of  OS X, making it cumbersome for many mac-users to run the code. We are grateful to the creators of the package (Paulo J. Ribeiro Jr, Peter J. Diggle, Ole Christensen, Martin Schlather, Roger Bivand and Brian Ripley) for their labour acknowledge that this is their funciton.

varcov.spatial = function (coords = NULL, dists.lowertri = NULL, cov.model = "matern", 
          kappa = 0.5, nugget = 0, cov.pars = stop("no cov.pars argument"), 
          inv = FALSE, det = FALSE, func.inv = c("cholesky", "eigen", 
                                                 "svd", "solve"), scaled = FALSE, only.decomposition = FALSE, 
          sqrt.inv = FALSE, try.another.decomposition = TRUE, only.inv.lower.diag = FALSE, 
          ...) 
{
  func.inv <- match.arg(func.inv)
  cov.model <- sapply(cov.model, match.arg, choices = .geoR.cov.models)
  if (only.inv.lower.diag) 
    inv <- TRUE
  if (is.null(coords) & is.null(dists.lowertri)) 
    stop("one of the arguments, coords or dists.lowertri must be provided")
  if (!is.null(coords) & !is.null(dists.lowertri)) 
    stop("only ONE argument, either coords or dists.lowertri must be provided")
  if (!is.null(coords)) 
    n <- nrow(coords)
  if (!is.null(dists.lowertri)) 
    n <- as.integer(round(0.5 * (1 + sqrt(1 + 8 * length(dists.lowertri)))))
  tausq <- nugget
  if (is.vector(cov.pars)) {
    sigmasq <- cov.pars[1]
    phi <- cov.pars[2]
  }
  else {
    sigmasq <- cov.pars[, 1]
    phi <- cov.pars[, 2]
  }
  if (!is.null(coords)) 
    dists.lowertri <- as.vector(dist(coords))
  if (round(1e+12 * min(dists.lowertri)) == 0) 
    warning("Two or more pairs of data at coincident (or very close) locations. \nThis may cause crashes in some matrices operations.\n")
  varcov <- matrix(0, n, n)
  if (scaled) {
    if (all(phi < 1e-12)) 
      varcov <- diag(x = (1 + (tausq/sum(sigmasq))), n)
    else {
      if (is.vector(cov.pars)) 
        cov.pars.sc <- c(1, phi)
      else cov.pars.sc <- cbind(1, phi)
      covvec <- cov.spatial(obj = dists.lowertri, cov.model = cov.model, 
                            kappa = kappa, cov.pars = cov.pars.sc)
      varcov[lower.tri(varcov)] <- covvec
      varcov <- t(varcov)
      varcov[lower.tri(varcov)] <- covvec
      remove("covvec")
      if (sum(sigmasq) < 1e-16) 
        diag(varcov) <- 1
      else diag(varcov) <- 1 + (tausq/sum(sigmasq))
    }
  }
  else {
    if (all(sigmasq < 1e-10) | all(phi < 1e-10)) {
      varcov <- diag(x = (tausq + sum(sigmasq)), n)
    }
    else {
      covvec <- cov.spatial(obj = dists.lowertri, cov.model = cov.model, 
                            kappa = kappa, cov.pars = cov.pars)
      varcov[lower.tri(varcov)] <- covvec
      varcov <- t(varcov)
      varcov[lower.tri(varcov)] <- covvec
      remove("covvec")
      diag(varcov) <- tausq + sum(sigmasq)
    }
  }
  if (inv | det | only.decomposition | sqrt.inv | only.inv.lower.diag) {
    if (func.inv == "cholesky") {
      varcov.sqrt <- try(chol(varcov), silent = TRUE)
      if (inherits(varcov.sqrt, "try-error")) {
        if (try.another.decomposition) {
          cat("trying another decomposition (svd)\n")
          func.inv <- "svd"
        }
        else {
          print(varcov.sqrt[1])
          stop()
        }
      }
      else {
        if (only.decomposition | inv) 
          remove("varcov")
        if (!only.decomposition) {
          if (det) 
            cov.logdeth <- sum(log(diag(varcov.sqrt)))
          if (sqrt.inv) 
            inverse.sqrt <- solve(varcov.sqrt)
          if (inv) {
            invcov <- chol2inv(varcov.sqrt)
            if (!sqrt.inv) 
              remove("varcov.sqrt")
          }
        }
      }
    }
    if (func.inv == "svd") {
      varcov.svd <- svd(varcov, nv = 0)
      cov.logdeth <- try(sum(log(sqrt(varcov.svd$d))), 
                         silent = TRUE)
      if (inherits(cov.logdeth, "try-error")) {
        if (try.another.decomposition) {
          cat("trying another decomposition (eigen)\n")
          func.inv <- "eigen"
        }
        else {
          print(cov.logdeth[1])
          stop()
        }
      }
      else {
        if (only.decomposition | inv) 
          remove("varcov")
        if (only.decomposition) 
          varcov.sqrt <- crossprod(t(varcov.svd$u) * 
                                     sqrt(sqrt(varcov.svd$d)))
        if (inv) {
          invcov <- crossprod(t(varcov.svd$u)/sqrt(varcov.svd$d))
        }
        if (sqrt.inv) 
          inverse.sqrt <- crossprod(t(varcov.svd$u)/sqrt(sqrt(varcov.svd$d)))
      }
    }
    if (func.inv == "solve") {
      if (det) 
        stop("the option func.inv == \"solve\" does not allow computation of determinants. \nUse func.inv = \"chol\",\"svd\" or \"eigen\"\n")
      invcov <- try(solve(varcov), silent = TRUE)
      if (inherits(cov.logdeth, "try-error")) {
        if (try.another.decomposition) 
          func.inv <- "eigen"
        else {
          print(invcov[1])
          stop()
        }
      }
      remove("varcov")
    }
    if (func.inv == "eigen") {
      varcov.eig <- try(eigen(varcov, symmetric = TRUE), 
                        silent = TRUE)
      cov.logdeth <- try(sum(log(sqrt(varcov.eig$val))), 
                         silent = TRUE)
      if (inherits(cov.logdeth, "try.error") | inherits(varcov.eig, 
                                                        "try-error")) {
        diag(varcov) <- 1.0001 * diag(varcov)
        varcov.eig <- try(eigen(varcov, symmetric = TRUE), 
                          silent = TRUE)
        cov.logdeth <- try(sum(log(sqrt(varcov.eig$val))), 
                           silent = TRUE)
        if (inherits(cov.logdeth, "try.error") | inherits(varcov.eig, 
                                                          "try-error")) {
          return(list(crash.parms = c(tausq = tausq, 
                                      sigmasq = sigmasq, phi = phi, kappa = kappa)))
        }
      }
      else {
        if (only.decomposition | inv) 
          remove("varcov")
        if (only.decomposition) 
          varcov.sqrt <- crossprod(t(varcov.eig$vec) * 
                                     sqrt(sqrt(varcov.eig$val)))
        if (inv) 
          invcov <- crossprod(t(varcov.eig$vec)/sqrt(varcov.eig$val))
        if (sqrt.inv) 
          inverse.sqrt <- crossprod(t(varcov.eig$vec)/sqrt(sqrt(varcov.eig$val)))
      }
    }
  }
  if (!only.decomposition) {
    if (det) {
      if (inv) {
        if (only.inv.lower.diag) 
          result <- list(lower.inverse = invcov[lower.tri(invcov)], 
                         diag.inverse = diag(invcov), log.det.to.half = cov.logdeth)
        else result <- list(inverse = invcov, log.det.to.half = cov.logdeth)
      }
      else {
        result <- list(varcov = varcov, log.det.to.half = cov.logdeth)
      }
      if (sqrt.inv) 
        result$sqrt.inverse <- inverse.sqrt
    }
    else {
      if (inv) {
        if (only.inv.lower.diag) 
          result <- list(lower.inverse = invcov[lower.tri(invcov)], 
                         diag.inverse = diag(invcov))
        else {
          if (sqrt.inv) 
            result <- list(inverse = invcov, sqrt.inverse = inverse.sqrt)
          else result <- list(inverse = invcov)
        }
      }
      else result <- list(varcov = varcov)
    }
  }
  else result <- list(sqrt.varcov = varcov.sqrt)
  result$crash.parms <- NULL
  return(result)
}


".geoR.cov.models" <-
  c("matern", "exponential", "gaussian", "spherical",
    "circular", "cubic", "wave", "linear", "power",
    "powered.exponential", "stable", "cauchy", "gencauchy",
    "gneiting", "gneiting.matern", "pure.nugget")

"geoRCovModels" <- .geoR.cov.models

"practicalRange" <-
  function (cov.model, phi, kappa=0.5, correlation = 0.05, ...) 
  {
    cov.model <- match.arg(cov.model, choices = .geoR.cov.models)
    .check.cov.model(cov.model = cov.model, cov.pars=c(1,phi), kappa=kappa, output=FALSE)
    if(cov.model %in% c("circular","cubic","spherical"))
      return(phi)
    if(any(cov.model %in% c("pure.nugget")))
      return(0)  
    if(any(cov.model %in% c("linear")))
      return(Inf)  
    if(any(cov.model %in% c("power")))
      return(Inf)  
    findRange <- function(range, cm, p, k, cor)
      cov.spatial(range, cov.model = cm, kappa = k, cov.pars = c(1, p))-cor
    pr <- uniroot(findRange, interval = c(0, 50 * phi + 1), 
                  cm = cov.model, p = phi, k = kappa, cor = correlation, 
                  ...)$root
    return(pr)
  }

".check.cov.model" <-
  function(cov.model, cov.pars, kappa, env=NULL, output=TRUE)
    return(list(cov.model=cov.model, sigmasq=sigmasq, phi=phi, kappa=kappa, ns=ns))

"matern" <-
  function (u, phi, kappa) 
  {
    if(is.vector(u)) names(u) <- NULL
    if(is.matrix(u)) dimnames(u) <- list(NULL, NULL)
    uphi <- u/phi
    uphi <- ifelse(u > 0,
                   (((2^(-(kappa-1)))/ifelse(0, Inf,gamma(kappa))) *
                      (uphi^kappa) *
                      besselK(x=uphi, nu=kappa)), 1)    
    uphi[u > 600*phi] <- 0 
    return(uphi)
  }

".cor.number" <- 
  function(cov.model= c("exponential", "matern", "gaussian",
                        "spherical", "circular", "linear", "cubic", "wave", "power",
                        "powered.exponential", "stable", "cauchy", "gencauchy", "gneiting",
                        "gneiting.matern", "pure.nugget"))
  {
    ###	WARNING: codes for covariance functions below
    ###              MUST be the same as in the C code "cor_diag"
    cov.model <- match.arg(cov.model)
    if(cov.model == "stable") cov.model <- "powered.exponential"
    cornumber <- switch(cov.model,
                        pure.nugget = as.integer(1),
                        exponential = as.integer(2),
                        spherical = as.integer(3),
                        gaussian = as.integer(4),
                        wave = as.integer(5),
                        cubic = as.integer(6),
                        power = as.integer(7),
                        powered.exponential = as.integer(8),
                        cauchy = as.integer(9),
                        gneiting = as.integer(10),
                        circular = as.integer(11),
                        matern = as.integer(12),
                        gneiting.matern = as.integer(13),
                        gencauchy = as.integer(14),
                        stop("wrong or no specification of cov.model")
    )
    return(cornumber)
  }

".check.cov.model" <-
  function(cov.model, cov.pars, kappa, env=NULL, output=TRUE)
  {
    ## extracting covariance parameters
    if(is.vector(cov.pars)) sigmasq <- cov.pars[1]
    else sigmasq <- cov.pars[, 1]
    if(is.vector(cov.pars)) phi <-  cov.pars[2]
    else phi <- cov.pars[, 2]
    if(missing(kappa) || is.null(kappa)) kappa <- NA
    ## checking for nested models
    cov.pars <- drop(cov.pars)
    if(is.vector(cov.pars)) ns <- 1
    else{
      ns <- nrow(cov.pars)
      if(length(cov.model) == 1) cov.model <- rep(cov.model, ns)
      if(length(kappa) == 1) kappa <- rep(kappa, ns)
    }
    if(length(cov.model) != ns) stop("wrong length for cov.model")
    ##
    cov.model <- sapply(cov.model, match.arg, .geoR.cov.models)
    cov.model[cov.model == "stable"] <- "powered.exponential"
    if(any(cov.model == c("gneiting.matern", "gencauchy"))){
      if(length(kappa) != 2*ns)
        stop(paste("wrong length for kappa, ", cov.model, "model requires two values for the argument kappa")) 
    }
    else{
      if(length(kappa) != ns) stop('wrong length for kappa')
    }
    ## settings for power model (do not reverse order of the next two lines!)
    phi[cov.model == "linear"] <- 1
    cov.model[cov.model == "linear"] <- "power"
    ## checking input for cov. models with extra parameter(s)
    if(any(cov.model == 'gneiting.matern') && ns > 1)
      stop('nested models including the gneiting.matern are not implemented') 
    for(i in 1:ns){
      if(any(cov.model[i] == c("matern","powered.exponential", "cauchy",
                               "gneiting.matern", "gencauchy"))){
        if(any(cov.model[i] == c("gneiting.matern", "gencauchy"))){
          if(any(is.na(kappa)) || length(kappa) != 2*ns)
            stop(paste(cov.model[i],"correlation function model requires a vector with 2 parameters in the argument kappa"))
        }
        else{
          if(is.na(kappa[i]) | is.null(kappa[i]))
            stop("for matern, powered.exponential and cauchy covariance functions the parameter kappa must be provided")
        }
        if((cov.model[i] == "matern" | cov.model[i] == "powered.exponential" | 
            cov.model[i] == "cauchy") & length(kappa) != 1*ns)
          stop("kappa must have 1 parameter for this correlation function")
        if(cov.model[i] == "matern" & kappa[i] == 0.5) cov.model[i] == "exponential"
      }      
      if(cov.model[i] == "power")
        if(any(phi[i] >= 2) | any(phi[i] <= 0))
          stop("for power model the phi parameters must be in the interval ]0,2[")
    }
    if(!is.null(env)){
      assign("sigmasq", sigmasq, envir=env)
      assign("phi", phi, envir=env)
      assign("kappa", kappa, envir=env)
      assign("ns", ns, envir=env)
      assign("cov.model", cov.model, envir=env)
    }
    if(output)
      return(list(cov.model=cov.model, sigmasq=sigmasq, phi=phi, kappa=kappa, ns=ns))
    else return(invisible())
  }

"cov.spatial" <-
  function(obj, cov.model = "matern",
           cov.pars = stop("no cov.pars argument provided"),
           kappa = 0.5)
  {
    fn.env <- sys.frame(sys.nframe())
    .check.cov.model(cov.model=cov.model, cov.pars=cov.pars, kappa=kappa,
                     env=fn.env, output=FALSE)
    phi <- get("phi", envir=fn.env)
    sigmasq <- get("sigmasq", envir=fn.env)
    ##
    ## computing correlations/covariances
    ##
    #  covs <- array(0, dim = dim(obj))
    covs <- obj; covs[] <- 0 
    for(i in 1:get("ns", envir=fn.env)) {
      if(phi[i] < 1e-16)
        cov.model[i] <- "pure.nugget"
      obj.sc <- obj/phi[i]
      cov.values <- switch(cov.model[i],
                           pure.nugget = rep(0, length(obj)),
                           wave = (1/obj) * (phi[i] * sin(obj.sc)),
                           exponential = exp( - (obj.sc)),
                           matern = {
                             if(kappa[i] == 0.5) exp( - (obj.sc))
                             else matern(u = obj, phi = phi[i], kappa = kappa[i])},
                           gaussian = exp( - ((obj.sc)^2)),
                           spherical = ifelse(obj < phi[i], (1 - 1.5 * (obj.sc) +
                                                               0.5 * (obj.sc)^3), 0),
                           circular = {
                             obj.sc[obj.sc > 1] <- 1;
                             ifelse(obj < phi[i], (1 - (2 * ((obj.sc) *
                                                               sqrt(1 - ((obj.sc)^2)) +
                                                               asin(obj.sc)))/pi), 0)
                           },
                           cubic = {
                             ifelse(obj < phi[i], (1 - (7 * (obj.sc^2) -
                                                          8.75 * (obj.sc^3) +
                                                          3.5 * (obj.sc^5) -
                                                          0.75 * (obj.sc^7))), 0)
                           },
                           power = (obj)^phi,
                           powered.exponential = exp( - ((obj.sc)^kappa[i])),
                           cauchy = (1 + (obj.sc)^2)^(-kappa[i]),
                           gneiting = {
                             obj.sc <- 0.301187465825 * obj.sc;   
                             t2 <- (1 - obj.sc);
                             t2 <- ifelse(t2 > 0, (t2^8), 0);
                             (1 + 8 * obj.sc + 25 * (obj.sc^2) + 32 * (obj.sc^3)) * t2
                           },
                           gencauchy = (1 + (obj.sc)^kappa[2])^(-kappa[1]/kappa[2]),
                           gneiting.matern = {
                             obj.sc <- 0.301187465825 * obj.sc/kappa[2] ;
                             t2 <- (1 - obj.sc);
                             t2 <- ifelse(t2 > 0, (t2^8), 0);
                             cov.values <- (1 + 8 * obj.sc + 25 * (obj.sc^2) + 32 * (obj.sc^3)) * t2;
                             cov.values * matern(u = obj, phi = phi[i], kappa = kappa[1])
                             
                           },
                           stop("wrong or no specification of cov.model")
      )
      if(cov.model[i] == "power"){
        A <- (max(cov.values)/sqrt(pi))*gamma((1+phi[i])/2)*gamma(1-(phi[i]/2))
        ## 1:2 below ensures valid results for 1 and 2D
        A <- A * max(gamma(phi[i]+(1+(1:2))/2)/(gamma(1+phi[i])*gamma((1+(1:2))/2)))
        cov.values <- A - cov.values
        cov.values <- cov.values/max(cov.values)
      }
      cov.values <- ifelse(obj < 1e-16, sigmasq[i], sigmasq[i] * cov.values)
      covs <- covs + cov.values
    }
    #  if(all(cov.model == "power"))
    #    covs <- max(covs) - covs
    #  else covs[obj < 1e-16] <- sum(sigmasq)
    if(sum(sigmasq) < 1e-16) covs[obj < 1e-16] <- 1
    if(any(!is.finite(covs))) warning("Infinity value in cov.spatial")
    if(any(is.na(covs))) warning("NA value in cov.spatial")
    if(any(is.nan(covs))) warning("NaN value in cov.spatial")
    return(covs)
  }

"varcov.spatial" <-
  function(coords = NULL, dists.lowertri = NULL, cov.model = "matern",
           kappa = 0.5, nugget = 0, cov.pars = stop("no cov.pars argument"), 
           inv = FALSE, det = FALSE,
           func.inv = c("cholesky", "eigen", "svd", "solve"),
           scaled = FALSE, only.decomposition = FALSE, 
           sqrt.inv = FALSE, try.another.decomposition = TRUE,
           only.inv.lower.diag = FALSE, ...) 
  {
    func.inv <- match.arg(func.inv)
    cov.model <- sapply(cov.model, match.arg, choices = .geoR.cov.models)
    if(only.inv.lower.diag)  inv <- TRUE
    if(is.null(coords) & is.null(dists.lowertri)) 
      stop("one of the arguments, coords or dists.lowertri must be provided")
    if (!is.null(coords) & !is.null(dists.lowertri)) 
      stop("only ONE argument, either coords or dists.lowertri must be provided")
    if (!is.null(coords))  n <- nrow(coords)
    if (!is.null(dists.lowertri))
      n <- as.integer(round(0.5 * (1 + sqrt(1 + 8 * length(dists.lowertri)))))
    tausq <- nugget
    if (is.vector(cov.pars)) {
      sigmasq <- cov.pars[1]
      phi <- cov.pars[2]
    }
    else {
      sigmasq <- cov.pars[, 1]
      phi <- cov.pars[, 2]
    }
    ##  print(c(tausq=tausq, sigmasq=sigmasq, phi=phi, kappa=kappa))
    if (!is.null(coords)) dists.lowertri <- as.vector(dist(coords))
    if (round(1e+12 * min(dists.lowertri)) == 0) 
      warning("Two or more pairs of data at coincident (or very close) locations. \nThis may cause crashes in some matrices operations.\n")
    varcov <- matrix(0, n, n)
    if (scaled) {
      if (all(phi < 1e-12)) 
        varcov <- diag(x = (1 + (tausq/sum(sigmasq))), n)
      else {
        if (is.vector(cov.pars)) cov.pars.sc <- c(1, phi)
        else cov.pars.sc <- cbind(1, phi)
        covvec <- cov.spatial(obj = dists.lowertri, cov.model = cov.model, 
                              kappa = kappa, cov.pars = cov.pars.sc)
        varcov[lower.tri(varcov)] <- covvec
        varcov <- t(varcov)
        varcov[lower.tri(varcov)] <- covvec
        remove("covvec")
        if(sum(sigmasq) < 1e-16) diag(varcov) <- 1 
        else diag(varcov) <- 1 + (tausq/sum(sigmasq))
      }
    }
    else {
      if (all(sigmasq < 1e-10) | all(phi < 1e-10)) {
        varcov <- diag(x = (tausq + sum(sigmasq)), n)
      }
      else {
        covvec <- cov.spatial(obj = dists.lowertri, cov.model = cov.model, 
                              kappa = kappa, cov.pars = cov.pars)
        varcov[lower.tri(varcov)] <- covvec
        varcov <- t(varcov)
        varcov[lower.tri(varcov)] <- covvec
        remove("covvec")
        diag(varcov) <- tausq + sum(sigmasq)
      }
    }
    if (inv | det | only.decomposition | sqrt.inv | only.inv.lower.diag) {
      if (func.inv == "cholesky") {
        varcov.sqrt <- try(chol(varcov), silent=TRUE)
        if (inherits(varcov.sqrt, "try-error")) {
          if (try.another.decomposition){
            cat("trying another decomposition (svd)\n")
            func.inv <- "svd"
          }
          else {
            print(varcov.sqrt[1])
            stop()
          }
        }
        else {
          if (only.decomposition | inv) remove("varcov")
          if (!only.decomposition) {
            if (det) cov.logdeth <- sum(log(diag(varcov.sqrt)))
            if (sqrt.inv) inverse.sqrt <- solve(varcov.sqrt)
            if (inv) {
              invcov <- chol2inv(varcov.sqrt)
              if (!sqrt.inv) remove("varcov.sqrt")
            }
          }
        }
      }
      if (func.inv == "svd") {
        varcov.svd <- svd(varcov, nv = 0)
        cov.logdeth <- try(sum(log(sqrt(varcov.svd$d))), silent=TRUE)
        if (inherits(cov.logdeth, "try-error")) {
          if (try.another.decomposition){
            cat("trying another decomposition (eigen)\n")
            func.inv <- "eigen"
          }
          else {
            print(cov.logdeth[1])
            stop()
          }
        }
        else {
          if (only.decomposition | inv) remove("varcov")
          if (only.decomposition) 
            varcov.sqrt <- crossprod(t(varcov.svd$u) * sqrt(sqrt(varcov.svd$d)))
          if (inv) {
            invcov <- crossprod(t(varcov.svd$u)/sqrt(varcov.svd$d))
          }
          if (sqrt.inv) 
            inverse.sqrt <- crossprod(t(varcov.svd$u)/sqrt(sqrt(varcov.svd$d)))
        }
      }
      if (func.inv == "solve") {
        if (det) 
          stop("the option func.inv == \"solve\" does not allow computation of determinants. \nUse func.inv = \"chol\",\"svd\" or \"eigen\"\n")
        invcov <- try(solve(varcov), silent=TRUE)
        if (inherits(cov.logdeth, "try-error")) {
          if (try.another.decomposition) 
            func.inv <- "eigen"
          else {
            print(invcov[1])
            stop()
          }
        }
        remove("varcov")
      }
      if (func.inv == "eigen") {
        varcov.eig <- try(eigen(varcov, symmetric = TRUE), silent=TRUE)
        cov.logdeth <- try(sum(log(sqrt(varcov.eig$val))), silent=TRUE)
        if (inherits(cov.logdeth, "try.error") | inherits(varcov.eig, "try-error")) {
          diag(varcov) <- 1.0001 * diag(varcov)
          varcov.eig <- try(eigen(varcov, symmetric = TRUE), silent=TRUE)
          cov.logdeth <- try(sum(log(sqrt(varcov.eig$val))), silent=TRUE)
          if (inherits(cov.logdeth, "try.error") | inherits(varcov.eig, "try-error")) {
            return(list(crash.parms = c(tausq=tausq, sigmasq=sigmasq, phi=phi, kappa=kappa)))
          }
        }
        else {
          if (only.decomposition | inv) remove("varcov")
          if (only.decomposition) 
            varcov.sqrt <- crossprod(t(varcov.eig$vec)* sqrt(sqrt(varcov.eig$val)))
          if (inv) invcov <- crossprod(t(varcov.eig$vec)/sqrt(varcov.eig$val))
          if (sqrt.inv) 
            inverse.sqrt <- crossprod(t(varcov.eig$vec)/sqrt(sqrt(varcov.eig$val)))
        }
      }
    }
    if (!only.decomposition) {
      if (det) {
        if (inv) {
          if (only.inv.lower.diag) 
            result <- list(lower.inverse = invcov[lower.tri(invcov)], 
                           diag.inverse = diag(invcov), log.det.to.half = cov.logdeth)
          else result <- list(inverse = invcov, log.det.to.half = cov.logdeth)
        }
        else {
          result <- list(varcov = varcov, log.det.to.half = cov.logdeth)
        }
        if (sqrt.inv) 
          result$sqrt.inverse <- inverse.sqrt
      }
      else {
        if (inv) {
          if (only.inv.lower.diag) 
            result <- list(lower.inverse = invcov[lower.tri(invcov)], 
                           diag.inverse = diag(invcov))
          else {
            if (sqrt.inv) 
              result <- list(inverse = invcov, sqrt.inverse = inverse.sqrt)
            else result <- list(inverse = invcov)
          }
        }
        else result <- list(varcov = varcov)
      }
    }
    else result <- list(sqrt.varcov = varcov.sqrt)
    result$crash.parms <- NULL
    return(result)
  }
